# Supplementary material for: Cadmium and High-Fat Diet Disrupt Renal, Cardiac and Hepatic Essential Metals
Source: Sci Rep. 2019 Oct 11;9:14675. doi: 10.1038/s41598-019-50771-3 (PMC6789035; doi:10.1038/s41598-019-50771-3)
Supplement: Supplementary file 2 — Supplementary Dataset 1 [file 41598_2019_50771_MOESM2_ESM.xlsx]

## Sheet: Blood
		Z number:element symbol
Generation:Sex:Diet:exposure time	Cadmium Concentration	Concentration(n)	pvalue	Concentration(n)	pvalue	Concentration(n)	pvalue	Concentration(n)	pvalue	Concentration(n)	pvalue	Concentration(n)	pvalue	Concentration(n)	pvalue	Concentration(n)	pvalue	Concentration(n)	pvalue	Concentration(n)	pvalue	Concentration(n)	pvalue	Concentration(n)	pvalue	Concentration(n)	pvalue	Concentration(n)	pvalue	Concentration(n)	pvalue	Concentration(n)	pvalue	Concentration(n)	pvalue	Concentration(n)	pvalue	Concentration(n)	pvalue	Concentration(n)	pvalue	Concentration(n)	pvalue	Concentration(n)	pvalue	Concentration(n)	pvalue
	(ppm)	9Be	9Be	23Na	23Na	24Mg	24Mg	27Al	27Al	39K	39K	44Ca	44Ca	51V	51V	52Cr	52Cr	55Mn	55Mn	57Fe	57Fe	59Co	59Co	60Ni	60Ni	65Cu	65Cu	66Zn	66Zn	75As	75As	82Se	82Se	95Mo	95Mo	107Ag	107Ag	111cd	111cd	121Sb	121Sb	137Ba	137Ba	195Pt	195Pt	208Pb	208Pb
F0:M	0	0±0(5)	0.397	6497.2±1240.15(5)	0.516	75.7±9.73(5)	0.113	2.5±1.48(5)	0.511	4139.5±364.33(5)	0.192	103.1±27.2(5)	0.31	0±0.01(5)	0.111	0±0.01(5)	0.455	0.1±0.05(5)	0.783	926.9±74.47(5)	0.256	0±0(5)	0.897	0±0(5)	NaN	1.1±0.09(5)	0.092	7.8±1.37(5)	0.165	0±0.04(5)	0.716	0.6±0.45(5)	0.591	0±0.01(5)	0.772	0±0(5)	0.193	0±0(5)	0.077	0±0.01(5)	0.424	0.1±0.08(5)	0.71	0±0(5)	0.235	0.1±0.1(5)	0.592
F0:M	0.5	1±2.18(5)	0.244	6172.7±903.14(5)	0.693	85.6±5.98(5)	0.089	1.7±1.7(5)	0.365	4681.8±316.7(5)	0.084	114.2±6.47(5)	0.325	0±0(5)	0.879	0±0.02(5)	0.984	0.1±0.1(5)	0.83	1043.9±75.79(5)	0.11	0±0(5)	0.692	0±0(5)	NaN	1.3±0.27(5)	0.109	9.7±1.83(5)	0.084	0±0.01(5)	0.644	0.6±0.26(5)	0.92	0±0.01(5)	0.798	0±0(5)	0.633	0±0(5)	0.444	0±0(5)	0.659	0.2±0.08(5)	0.424	0±0(5)	0.098	0.1±0.04(5)	0.395
F0:M	5	0±0(5)	1	7106.8±1570.64(5)	0.462	74.3±9.39(5)	0.811	1.5±0.9(5)	0.292	4284.2±623.73(5)	0.625	97±10.16(5)	0.586	0±0(5)	0.08	0.1±0.19(5)	0.287	0.1±0.02(5)	0.646	968.4±152.27(5)	0.552	0±0(5)	0.999	0±0(5)	NaN	1±0.17(5)	0.562	8±1.41(5)	0.818	0±0.05(5)	0.73	0.8±0.33(5)	0.359	0±0.01(5)	0.656	0±0(5)	0.191	0±0(5)	0.029	0±0(5)	0.207	0.2±0.05(5)	0.772	0±0(5)	0.298	0.1±0.04(5)	0.372
F0:F	0	0±0(5)	0.397	8310.9±4131.04(5)	0.453	78.3±25.79(5)	0.148	1.6±1.4(5)	0.796	3932±1329.24(5)	0.155	100.8±39.75(5)	0.706	0±0.01(5)	0.647	0±0.01(5)	0.464	0.1±0.04(5)	0.74	883.6±309.78(5)	0.228	0±0(5)	0.432	0±0(5)	NaN	1.3±0.33(5)	0.465	8±3.22(5)	0.281	0±0.03(5)	0.836	0.7±0.46(5)	0.962	0±0(5)	0.026	0±0(5)	0.198	0±0(5)	0.003	0±0(5)	0.297	0.2±0.08(5)	0.189	0±0(5)	0.184	0.1±0.07(5)	0.448
F0:F	0.5	0±0(5)	1	7474.7±1270.22(5)	0.607	95.4±12.1(5)	0.135	2.5±3.32(5)	0.583	4721.5±556.6(5)	0.163	114.8±18.08(5)	0.414	0±0.01(5)	0.613	0±0.03(5)	0.912	0.1±0.05(5)	0.578	1046.6±111.23(5)	0.207	0±0(5)	0.205	0±0(5)	NaN	1.4±0.21(5)	0.596	9.3±1.77(5)	0.373	0±0.03(5)	0.562	0.8±0.33(5)	0.865	0±0.01(5)	0.145	0±0(5)	0.772	0±0.01(5)	0.556	0±0(5)	0.294	0.2±0.07(5)	0.513	0±0(5)	0.078	0.2±0.19(5)	0.627
F0:F	5	1.2±2.66(5)	0.244	6258.9±406.33(5)	0.22	99.7±6.8(5)	0.068	1.6±1.71(5)	0.961	5004.5±206.39(5)	0.067	108.4±11.58(5)	0.655	0±0(5)	0.361	0±0(5)	0.316	0.1±0.03(5)	0.466	1097.9±60.59(5)	0.105	0±0(5)	0.554	0±0(5)	NaN	1.5±0.21(5)	0.227	10.3±0.9(5)	0.119	0±0.03(5)	0.831	0.8±0.53(5)	0.787	0±0(5)	0.132	0±0(5)	0.097	0±0.03(5)	0.002	0±0(5)	0.621	0.1±0.02(5)	0.078	0±0(5)	0.199	0.1±0.01(5)	0.44
F1:M:L:10	0	2.7±4.88(7)	0.254	5931.3±1120.84(7)	0.131	74.9±6.42(7)	0.017	1.7±1.2(7)	0.38	4063±324.27(7)	0.106	106.2±44.09(7)	0.246	0±0.01(7)	0.003	0±0.01(7)	0.207	0.1±0.02(7)	0.251	870.1±58.22(7)	0.09	0±0(7)	0.03	0±0.01(7)	0.262	1.1±0.19(7)	0.024	7.5±0.6(7)	0.168	0.1±0.03(7)	0.496	1.3±0.36(7)	0.912	0±0.01(7)	0.511	0±0(7)	0.501	0±0(7)	0.024	0±0(7)	0.233	0.3±0.23(7)	0.188	0±0(7)	0.442	0±0(7)	0.004
F1:M:L:10	0.5	3.1±4.49(8)	0.852	5997.4±653.93(8)	0.871	65.2±5.9(8)	0.005	1.3±1.21(8)	0.651	3636.5±435.97(8)	0.045	88.9±8.23(8)	0.249	0±0.01(8)	0.266	0±0(8)	0.215	0±0.01(8)	0.124	780.7±95.83(8)	0.047	0±0(8)	0.43	0±0(8)	0.108	0.9±0.1(8)	0.019	6.7±1.02(8)	0.078	0.1±0.02(8)	0.518	1.2±0.18(8)	0.682	0±0(8)	0.344	0±0(8)	0.636	0±0(8)	0.404	0±0(8)	0.18	0.3±0.05(8)	0.941	0±0(8)	0.582	0±0(8)	0.786
F1:M:L:10	5	6.4±4.14(7)	0.135	6719.8±388.39(7)	0.073	69.2±5.26(7)	0.084	2.5±2.11(7)	0.369	3714.7±376.75(7)	0.107	113.3±21.66(7)	0.641	0±0.01(7)	0.015	0±0.02(7)	0.636	0.1±0.02(7)	0.77	785.3±83.07(7)	0.066	0±0(7)	0.063	0±0.01(7)	0.318	1.1±0.15(7)	0.962	6.8±0.84(7)	0.139	0.1±0.03(7)	0.605	1.2±0.26(7)	0.762	0±0(7)	0.942	0±0.01(7)	0.25	0±0.01(7)	0.009	0±0(7)	0.113	0.4±0.22(7)	0.111	0±0(7)	0.209	0±0(7)	0.005
F1:M:L:24	0	0±0(5)	0.441	6459.4±1263.65(5)	0.088	76.3±9.5(5)	0.233	2±0.9(5)	0.164	3999.6±335.43(5)	0.337	113.2±18.05(5)	0.995	0±0(5)	0.279	0±0.02(5)	0.283	0±0.01(5)	0.371	859.7±58.07(5)	0.478	0±0(5)	0.84	0±0(5)	0.546	1.1±0.12(5)	0.342	7.9±0.66(5)	0.384	0±0.01(5)	0.828	0.4±0.22(5)	0.763	0±0(5)	0.773	0±0(5)	0.407	0±0(5)	0.115	0±0(5)	0.838	0.4±0.21(5)	0.638	0±0(5)	0.173	0±0(5)	NaN
F1:M:L:24	0.5	0±0(4)	1	7496.7±2037.82(4)	0.269	65.7±11.26(4)	0.096	1.4±0.71(4)	0.426	3627.9±519.97(4)	0.152	114.2±32.27(4)	0.945	0±0(4)	0.217	0±0(4)	0.173	0±0.02(4)	0.439	800.3±108(4)	0.237	0±0(4)	0.85	0±0(4)	0.295	1.1±0.14(4)	0.976	7.4±0.55(4)	0.223	0±0.02(4)	0.549	0.5±0.24(4)	0.941	0±0(4)	0.497	0±0(4)	0.403	0±0(4)	0.917	0±0(4)	0.844	0.4±0.16(4)	0.82	0±0(4)	0.519	0±0(4)	NaN
F1:M:L:24	5	0.7±1.64(5)	0.266	5302.9±380.33(5)	0.196	72.2±4.66(5)	0.466	2.8±1.2(5)	0.225	3874.3±203.28(5)	0.593	114.4±11.03(5)	0.93	0±0.02(5)	0.747	0±0(5)	0.179	0±0.02(5)	0.492	828.7±40.19(5)	0.503	0±0(5)	0.693	0±0(5)	0.471	1±0.07(5)	0.197	7.5±0.23(5)	0.262	0±0.01(5)	0.752	0.4±0.24(5)	0.549	0±0(5)	0.871	0±0(5)	0.59	0±0(5)	0.062	0±0(5)	0.565	0.3±0.05(5)	0.368	0±0(5)	0.07	0±0(5)	NaN
F1:M:H:10	0	3.3±3.84(8)	0.21	6015.2±573.15(8)	0.165	75.5±5.98(8)	0.121	2±1.42(8)	0.755	3979.8±406.8(8)	0.079	101.2±17.45(8)	0.074	0±0.01(8)	0.613	0±0.01(8)	0.104	0.1±0.02(8)	0.115	848.2±85.13(8)	0.063	0±0(8)	0.508	0±0.02(8)	0.808	1.2±0.45(8)	0.303	7.4±0.99(8)	0.129	0.1±0.05(8)	0.859	1.1±0.54(8)	0.965	0±0(8)	0.608	0±0(8)	0.042	0±0(8)	0	0±0(8)	0.164	0.3±0.14(8)	0.029	0±0(8)	0.339	0±0(8)	0.217
F1:M:H:10	0.5	5±4.13(6)	0.453	6944±1615.3(6)	0.091	66.8±11.73(6)	0.043	1.5±1.16(6)	0.46	3390.5±594.08(6)	0.029	86.2±22.5(6)	0.142	0±0.01(6)	0.34	0±0.01(6)	0.042	0.1±0.02(6)	0.994	711.3±122.8(6)	0.022	0±0(6)	0.683	0±0.01(6)	0.538	1±0.22(6)	0.184	6.4±1.31(6)	0.055	0±0.03(6)	0.782	1.1±0.43(6)	0.887	0±0(6)	0.926	0±0(6)	0.015	0±0(6)	0.804	0±0(6)	0.419	0.2±0.05(6)	0.508	0±0(6)	0.443	0±0(6)	0.829
F1:M:H:10	5	7±4.25(8)	0.081	6032.8±576.69(8)	0.971	72.2±3.57(8)	0.383	1.8±0.97(8)	0.737	3831.3±405.17(8)	0.529	110.1±14.88(8)	0.338	0±0.01(8)	0.525	0±0(8)	0.142	0.1±0.02(8)	0.065	809.1±99.59(8)	0.45	0±0(8)	0.254	0±0.01(8)	0.911	1.2±0.27(8)	0.944	7.3±0.51(8)	0.704	0±0.03(8)	0.586	1.1±0.37(8)	0.794	0±0(8)	0.361	0±0(8)	0.087	0±0.01(8)	0	0±0(8)	0.234	0.5±0.2(8)	0.039	0±0(8)	0.147	0±0(8)	0.105
F1:M:H:24	0	0.7±1.59(5)	0.483	4954.9±442.99(5)	0.077	86.2±4.12(5)	0.044	2.1±0.91(5)	0.118	4337.8±368.23(5)	0.977	126.2±25.41(5)	0.526	0±0.01(5)	0.961	0±0(5)	0.066	0.1±0.01(5)	0.89	885.8±80.8(5)	0.949	0±0(5)	0.795	0±0(5)	0.196	1.8±0.48(5)	0.286	8.7±0.75(5)	0.647	0±0.01(5)	0.809	0.5±0.38(5)	0.522	0±0(5)	0.124	0±0(5)	0.755	0±0(5)	0.18	0±0(5)	0.413	0.3±0.2(5)	0.69	0±0(5)	0.009	0±0.01(5)	0.55
F1:M:H:24	0.5	0±0(5)	0.434	5684.3±593.91(5)	0.05	82.8±2.45(5)	0.321	1.7±0.48(5)	0.465	4289.9±295.36(5)	0.854	108.5±20.31(5)	0.295	0±0(5)	0.836	0±0(5)	0.023	0.1±0.04(5)	0.706	879.3±73.38(5)	0.908	0±0(5)	0.751	0±0(5)	1	1.7±0.23(5)	0.662	8.3±0.38(5)	0.397	0±0.02(5)	0.533	0.6±0.4(5)	0.502	0±0(5)	0.855	0±0(5)	0.988	0±0(5)	0.925	0±0(5)	0.451	0.3±0.1(5)	0.403	0±0(5)	0.004	0±0(5)	0.365
F1:M:H:24	5	1.2±2.11(3)	0.625	4873.6±489.76(3)	0.834	75.1±9.27(3)	0.015	3.1±1.1(3)	0.132	4285±601.31(3)	0.861	123.9±32.9(3)	0.903	0±0.01(3)	0.942	0±0(3)	0.373	0.1±0.01(3)	0.674	899.7±115.95(3)	0.83	0±0(3)	0.51	0±0.01(3)	0.108	1.4±0.21(3)	0.128	8.4±0.96(3)	0.497	0±0.01(3)	0.872	0.3±0.08(3)	0.591	0±0(3)	0.078	0±0(3)	0.513	0±0(3)	0.106	0±0(3)	0.503	0.3±0.16(3)	0.655	0±0(3)	0.652	0±0(3)	0.36
F1:F:L:10	0	4.3±3.1(6)	0.973	7033.4±1185.31(6)	0.516	69.1±7.33(6)	0.146	2±1.58(6)	0.134	3734.1±327.6(6)	0.099	94.4±13.26(6)	0.512	0±0.01(6)	0.665	0±0(6)	0.178	0.1±0.01(6)	0.435	807.2±67.61(6)	0.093	0±0(6)	0.693	0±0.02(6)	0.086	1.1±0.19(6)	0.023	7.1±0.7(6)	0.015	0±0.05(6)	0.486	0.9±0.67(6)	0.465	0±0(6)	0.572	0±0(6)	0.486	0±0(6)	0	0±0(6)	0.351	0.3±0.09(6)	0.471	0±0(6)	0.001	0±0(6)	0.353
F1:F:L:10	0.5	4±5.94(7)	0.909	7412.9±1128.27(7)	0.496	62.5±9.46(7)	0.128	1.3±1.12(7)	0.354	3407.6±455.48(7)	0.11	81±19.97(7)	0.759	0±0.01(7)	0.406	0±0.01(7)	0.082	0.1±0.01(7)	0.901	740.3±99.4(7)	0.13	0±0(7)	0.943	0±0(7)	0.269	1±0.16(7)	0.48	6.3±0.89(7)	0.03	0.1±0.05(7)	0.243	1.2±0.57(7)	0.301	0±0(7)	0.345	0±0(7)	0.348	0±0(7)	0.158	0±0(7)	0.202	0.3±0.11(7)	0.556	0±0(7)	0.002	0±0(7)	0.258
F1:F:L:10	5	3.7±4.16(10)	0.819	6847.7±723.87(10)	0.719	61.5±5.61(10)	0.06	0.7±1.04(10)	0.05	3330±274.24(10)	0.037	124.2±114.1(10)	0.466	0±0.01(10)	0.454	0±0(10)	0.129	0.1±0.11(10)	0.267	717.1±61.11(10)	0.033	0±0(10)	0.517	0±0.02(10)	0.318	1.4±0.33(10)	0.063	6±0.38(10)	0.005	0.1±0.03(10)	0.606	1.2±0.24(10)	0.256	0±0(10)	0.359	0±0(10)	0.953	0±0(10)	0	0±0(10)	0.201	0.3±0.13(10)	0.59	0±0(10)	0	0±0(10)	0.171
F1:F:L:24	0	0±0(5)	0.52	6903±2204.14(5)	0.747	70.6±11.47(5)	0.988	1.7±0.88(5)	0.741	3811.5±638.82(5)	0.389	111.2±23.05(5)	0.368	0±0.01(5)	0.75	0±0(5)	0.611	0±0.01(5)	0.677	843.3±141.83(5)	0.42	0±0(5)	0.059	0±0.01(5)	0.95	1.1±0.13(5)	0.282	7.9±1.22(5)	0.436	0±0(5)	0.272	0.3±0.3(5)	0.671	0±0(5)	0.049	0±0(5)	0.761	0±0(5)	0.166	0±0(5)	0.015	0.4±0.18(5)	0.222	0±0(5)	0.042	0±0(5)	0.342
F1:F:L:24	0.5	0±0(5)	1	6195.6±2245.76(5)	0.529	71.6±11.99(5)	0.883	1.9±1.05(5)	0.602	3042.4±1667.88(5)	0.24	249.5±336.19(5)	0.245	0±0.01(5)	0.501	0±0.01(5)	0.362	0.1±0.09(5)	0.425	668.4±364.78(5)	0.223	0±0(5)	0.02	0±0.01(5)	0.983	0.9±0.45(5)	0.219	6.9±1.61(5)	0.208	0±0.04(5)	0.155	0.6±0.62(5)	0.394	0±0(5)	0.301	0±0(5)	0.618	0±0(5)	0.674	0±0(5)	0.048	0.4±0.3(5)	0.552	0±0(5)	0.046	0±0.04(5)	0.208
F1:F:L:24	5	0.5±1.43(7)	0.341	6185.8±646.48(7)	0.492	71.3±7.67(7)	0.909	2±0.43(7)	0.454	3778.9±406.91(7)	0.956	107.5±7.43(7)	0.972	0±0.01(7)	0.924	0±0.01(7)	0.429	0.1±0.04(7)	0.469	806±85.93(7)	0.773	0±0(7)	0.134	0±0.01(7)	0.799	1.1±0.13(7)	0.847	7.5±0.76(7)	0.557	0±0(7)	0.877	0.5±0.38(7)	0.523	0±0(7)	0.017	0±0(7)	0.857	0±0.01(7)	0.079	0±0(7)	0.33	0.2±0.08(7)	0.279	0±0(7)	0.742	0±0(7)	0.94
F1:F:H:10	0	2.6±4.53(7)	0.444	6711.3±1058.39(7)	0.558	68.3±6.25(7)	0.283	1.2±0.72(7)	0.741	3604.9±283.32(7)	0.255	97.4±12.79(7)	0.679	0±0.01(7)	0.853	0±0(7)	0.377	0.1±0.01(7)	0.045	775.4±54.91(7)	0.21	0±0(7)	0.152	0±0.01(7)	0.338	1.2±0.4(7)	0.09	7±0.9(7)	0.193	0.1±0.05(7)	0.626	1±0.73(7)	0.666	0±0(7)	0.172	0±0(7)	0.331	0±0(7)	0	0±0(7)	0.439	0.3±0.12(7)	0.82	0±0(7)	0.224	0±0(7)	0.059
F1:F:H:10	0.5	2.1±2.86(9)	0.763	6791.9±1654.13(9)	0.895	60.1±14.24(9)	0.127	1.2±1.75(9)	0.98	3192.6±823.93(9)	0.158	89.2±41.03(9)	0.562	0±0.01(9)	0.77	0±0.01(9)	0.171	0.1±0.01(9)	0.423	688.7±175.75(9)	0.16	0±0(9)	0.695	0±0(9)	0.737	1±0.27(9)	0.128	6.1±1.64(9)	0.126	0.1±0.04(9)	0.539	1±0.36(9)	0.746	0±0(9)	0.357	0±0(9)	0.62	0±0(9)	0.718	0±0(9)	0.487	0.3±0.25(9)	0.744	0±0(9)	0.434	0±0(9)	0.231
F1:F:H:10	5	4.3±4.11(10)	0.401	7280.5±696.02(10)	0.345	62±8.09(10)	0.227	1.6±1.32(10)	0.54	3173.7±384.44(10)	0.133	85.4±18.57(10)	0.387	0±0.01(10)	0.825	0±0(10)	0.513	0.1±0.02(10)	0.018	673.7±79.52(10)	0.094	0±0(10)	0.176	0±0.06(10)	0.325	1.3±0.27(10)	0.64	6±0.91(10)	0.096	0.1±0.02(10)	0.799	1.2±0.29(10)	0.386	0±0(10)	0.4	0±0(10)	0.156	0±0.01(10)	0	0±0(10)	0.205	0.3±0.13(10)	0.534	0±0(10)	0.09	0±0(10)	0.019
F1:F:H:24	0	0±0(4)	0.441	5893.2±2020.73(4)	0.327	82.7±11.61(4)	0.099	2.8±2.96(4)	0.776	3938.8±816.9(4)	0.225	126.4±18.55(4)	0.354	0±0.01(4)	0.338	0±0(4)	0.898	0.1±0.03(4)	0.83	799.2±209.11(4)	0.41	0±0(4)	0.048	0±0(4)	NaN	1.4±0.23(4)	0.118	8±1.23(4)	0.31	0±0.01(4)	0.084	0.4±0.11(4)	0.16	0±0(4)	0.239	0±0(4)	0.12	0±0(4)	0.009	0±0(4)	0.83	0.3±0.11(4)	0.39	0±0(4)	0.864	0±0(4)	0.441
F1:F:H:24	0.5	0.7±1.65(5)	0.293	6923.7±999.64(5)	0.263	69.5±11.23(5)	0.055	1.9±1.03(5)	0.489	3235±563.47(5)	0.091	109.5±22.7(5)	0.224	0±0.01(5)	0.864	0±0(5)	0.651	0.1±0.02(5)	0.688	671.9±119.1(5)	0.194	0±0(5)	0.043	0±0(5)	NaN	1.2±0.21(5)	0.087	7±0.99(5)	0.134	0±0(5)	0.737	0.2±0.27(5)	0.46	0±0(5)	0.151	0±0(5)	0.07	0±0(5)	0.352	0±0(5)	0.871	0.4±0.11(5)	0.352	0±0(5)	0.722	0±0(5)	1
F1:F:H:24	5	0±0(5)	1	5708.4±771.35(5)	0.836	69.9±2.23(5)	0.062	2.4±1.46(5)	0.738	3573.9±256.89(5)	0.358	108.4±16.42(5)	0.197	0±0.02(5)	0.262	0±0(5)	0.798	0.1±0.01(5)	0.882	739.2±68.93(5)	0.528	0±0(5)	0.022	0±0(5)	NaN	1.2±0.09(5)	0.057	7.4±0.57(5)	0.371	0±0.03(5)	0.088	0.6±0.45(5)	0.26	0±0(5)	0.129	0±0(5)	0.07	0±0.01(5)	0.004	0±0(5)	0.697	0.3±0.12(5)	0.742	0±0(5)	0.6	0±0(5)	0.293
F0:parent
F1:offspring
M:male; F:female
L:Low fat diet; H:High fat diet
10:10 week exposure; 24: 24 week exposure
Concentration: ng/ul tissue

## Sheet: Heart
		Z number:element symbol
Generation:Sex:Diet:exposure time	Cadmium Concentration	Concentration(n)	pvalue	Concentration(n)	pvalue	Concentration(n)	pvalue	Concentration(n)	pvalue	Concentration(n)	pvalue	Concentration(n)	pvalue	Concentration(n)	pvalue	Concentration(n)	pvalue	Concentration(n)	pvalue	Concentration(n)	pvalue	Concentration(n)	pvalue	Concentration(n)	pvalue	Concentration(n)	pvalue	Concentration(n)	pvalue	Concentration(n)	pvalue	Concentration(n)	pvalue	Concentration(n)	pvalue	Concentration(n)	pvalue	Concentration(n)	pvalue	Concentration(n)	pvalue	Concentration(n)	pvalue	Concentration(n)	pvalue	Concentration(n)	pvalue
	(ppm)	9Be	9Be	23Na	23Na	24Mg	24Mg	27Al	27Al	39K	39K	44Ca	44Ca	51V	51V	52Cr	52Cr	55Mn	55Mn	57Fe	57Fe	59Co	59Co	60Ni	60Ni	65Cu	65Cu	66Zn	66Zn	75As	75As	82Se	82Se	95Mo	95Mo	107Ag	107Ag	111cd	111cd	121Sb	121Sb	137Ba	137Ba	195Pt	195Pt	208Pb	208Pb
F0:M	0	2069.1±4626.6(5)	0.397	858525.7±96491.75(5)	0.185	254023.8±16092.33(5)	0.244	3371.1±4656.22(5)	0.444	3326759.4±126283.2(5)	0.141	59716.9±6653.11(5)	0.001	19.6±12.74(5)	0.569	44.6±31.83(5)	0.867	737.2±138.33(5)	0.862	101605.9±5439.08(5)	0.542	25.2±6.26(5)	0.314	11.1±8.67(5)	0.707	7375.7±517.99(5)	0.362	18373.4±683.12(5)	0.059	0±0(5)	NaN	0±0(5)	NaN	49.8±10.53(5)	0.248	0.8±1.25(5)	0.968	1.2±1.9(5)	0	3.2±4.18(5)	0.289	244.8±194.72(5)	0.44	46034.4±21376.5(5)	0.594	144.1±111.87(5)	0.182
F0:M	0.5	0±0(5)	0.244	765314±41406.15(5)	0.087	240203±14779.66(5)	0.184	668.9±1495.64(5)	0.215	3150142.3±162279.96(5)	0.074	38770.6±8053.41(5)	0.001	28.2±9.6(5)	0.339	31.3±41.94(5)	0.614	673.1±61.88(5)	0.68	100217.2±6507.09(5)	0.962	19.2±3.85(5)	0.141	21.8±25.26(5)	0.506	7278.3±474.47(5)	0.798	16536.3±2716.9(5)	0.115	0±0(5)	NaN	0±0(5)	NaN	44.4±7.88(5)	0.423	0.6±1.03(5)	0.88	2.9±1.92(5)	0.801	0.8±0.48(5)	0.173	235.5±192.32(5)	0.93	34586.5±30036.63(5)	0.487	62.5±29.33(5)	0.092
F0:M	5	0±0(5)	0.244	839740.8±87797.72(5)	0.714	237870.9±15572.5(5)	0.125	1759.9±2829.51(5)	0.45	3168405.9±137489.44(5)	0.105	36867.8±9290.46(5)	0.001	27.1±17.44(5)	0.398	41.2±46.14(5)	0.897	750.7±386.26(5)	0.93	129196±78337.9(5)	0.357	23.1±7.42(5)	0.595	23.1±33.09(5)	0.456	6854.1±740.72(5)	0.187	15503.8±957.42(5)	0.021	0±0(5)	NaN	0±0(5)	NaN	38.3±12.18(5)	0.102	0.8±1.37(5)	0.921	48.9±17.98(5)	0	0.8±1.38(5)	0.178	120.7±80.92(5)	0.257	29845.3±23441.41(5)	0.33	73.5±38.92(5)	0.139
F0:F	0	0±0(4)	NaN	945258.8±88316.75(4)	0.274	259812.5±15190.09(4)	0.522	2137.7±2474.67(4)	0.566	3212144.2±63979.48(4)	0.626	46049.1±5661.85(4)	0.309	18.6±13.54(4)	0.535	46.9±11.15(4)	0.561	685.8±135.06(4)	0.68	108944.2±14975.56(4)	0.077	17.8±3.12(4)	0.441	10.6±4.95(4)	0.53	7742.9±722.67(4)	0.51	16557±1962.7(4)	0.702	0±0(4)	NaN	0±0(4)	NaN	47.7±8.23(4)	0.546	1±1.31(4)	0.153	2.8±0.88(4)	0	1±1.32(4)	0.514	299.3±130.87(4)	0.199	87400.9±54298.27(4)	0.007	109.7±54.87(4)	0.919
F0:F	0.5	0±0(5)	NaN	1011147±69916.42(5)	0.235	238740.3±22575.83(5)	0.309	684.4±1530.35(5)	0.33	3142285.2±153444.48(5)	0.67	52937.6±7334.1(5)	0.817	27.6±24.27(5)	0.477	82.7±48.22(5)	0.294	593.9±112.99(5)	0.399	107294.1±9828.2(5)	0.844	16.6±1.58(5)	0.501	8.3±12.17(5)	0.735	6947.2±698.54(5)	0.285	17635.6±2067.38(5)	0.476	0±0(5)	NaN	0±0(5)	NaN	52.8±7.16(5)	0.382	0±0(5)	0.068	20.7±10.22(5)	0.575	1.9±1.19(5)	0.27	200.2±106.47(5)	0.228	16813.4±17724.69(5)	0.016	93.1±22.24(5)	0.688
F0:F	5	0±0(5)	NaN	931256.9±78008.33(5)	0.795	239973.8±41306.7(5)	0.337	1805±2342.75(5)	0.82	3055456.4±359519.98(5)	0.348	88570.2±71359.59(5)	0.172	14.6±13.52(5)	0.75	67.7±63.31(5)	0.534	619.9±201.55(5)	0.542	90706.3±12002.58(5)	0.048	15.5±2.92(5)	0.211	15.5±10.26(5)	0.482	7060.6±1476.99(5)	0.356	17679.5±2426.33(5)	0.459	0±0(5)	NaN	0±0(5)	NaN	53.7±9.69(5)	0.31	0.2±0.42(5)	0.129	244.3±75.79(5)	0	1.7±1.11(5)	0.408	150.4±112.14(5)	0.081	108689.9±35868.81(5)	0.412	100.9±84.39(5)	0.831
F1:M:L:10	0	950.7±1763.75(8)	0.141	906845.7±109558.12(8)	0.252	219963.4±19822.62(8)	0.599	1898.9±1857.64(8)	0.33	2912263±170984.98(8)	0.681	69857.2±29049.66(8)	0.335	18.3±12.52(8)	0.325	76.3±61.35(8)	0.392	594.5±86.78(8)	0.343	86583.9±11962.53(8)	0.437	17.1±18.45(8)	0.37	38.9±30.14(8)	0.552	6494.7±734.08(8)	0.872	16760±2250.16(8)	0.697	11±31.18(8)	0.384	177.9±503.04(8)	0.763	38.4±10.5(8)	0.342	0.1±0.41(8)	0.389	2.1±2.6(8)	0	4.3±2.19(8)	0.426	514.7±444.69(8)	0.302	67904.6±70974.13(8)	0.087	189.1±157.09(8)	0.392
F1:M:L:10	0.5	0±0(8)	0.083	714279.8±154054.7(8)	0.104	199671.7±48253.09(8)	0.715	2265.3±2053.08(8)	0.995	2656232.6±618153.76(8)	0.502	48416.1±28381.71(8)	0.985	9±10.1(8)	0.96	55.7±95.87(8)	0.947	622.3±295.9(8)	0.994	73853.9±20993.7(8)	0.843	7.7±3.39(8)	0.682	149.5±297.55(8)	0.292	6015.1±1422.25(8)	0.608	14624.3±4386.22(8)	0.414	2.2±6.33(8)	0.907	64.4±119.88(8)	0.497	32.3±7.99(8)	0.907	0.1±0.4(8)	0.997	4.1±2.81(8)	0.872	179.2±498.46(8)	0.25	353.6±187.43(8)	0.915	15138.9±42818.49(8)	0.055	145.6±160.29(8)	0.864
F1:M:L:10	5	0±0(7)	0.094	788521.5±358470.38(7)	0.324	257312.1±192093.57(7)	0.518	79018.9±202281.99(7)	0.194	2594217.6±1177585.6(7)	0.421	1656428.6±4231511.66(7)	0.201	271.3±672.76(7)	0.2	456.4±1116.6(7)	0.247	5790±13885.75(7)	0.202	155010±230551.5(7)	0.311	40.8±80.03(7)	0.324	115±185.75(7)	0.48	6204.6±2879.92(7)	0.764	15235.1±7682.02(7)	0.571	102.1±270.19(7)	0.252	81.8±216.54(7)	0.578	104.3±184.6(7)	0.223	2±5.38(7)	0.233	95.9±44.13(7)	0	9.7±12.51(7)	0.972	2589.1±5430.39(7)	0.195	14113.4±29868.85(7)	0.058	483.2±881.87(7)	0.27
F1:M:L:24	0	0±0(4)	NaN	926875.5±54015.44(4)	0.477	228964.5±44128.09(4)	0.415	4513.3±5768.73(4)	0.557	3012821±439616.76(4)	0.511	93247.9±45502.86(4)	0.485	19±21.17(4)	0.222	95.7±96.63(4)	0.157	725.5±167.97(4)	0.387	101101.1±3886.6(4)	0.072	23.2±7.11(4)	0.419	31.3±28.8(4)	0.538	6203.3±1313.31(4)	0.63	15855.1±1722.57(4)	0.587	0±0(4)	0.327	0±0(4)	0.392	35.8±3.54(4)	0.508	0±0(4)	0.551	0±0(4)	0	6.8±6.39(4)	0.141	717.7±717.7(4)	0.318	36836.8±73672.84(4)	0.524	212.5±177.14(4)	0.995
F1:M:L:24	0.5	0±0(4)	NaN	776018.4±89861.37(4)	0.809	202970.9±30980.04(4)	0.8	1447.6±1191.71(4)	0.986	2755940.5±196959.22(4)	0.91	45141.4±18572.56(4)	0.259	12.1±17.06(4)	0.751	39.8±41.62(4)	0.465	470.4±116.82(4)	0.901	84114.2±4995.71(4)	0.584	13.9±2.43(4)	0.566	2.5±5.05(4)	0.936	7649.3±4364.8(4)	0.75	19144.5±6688.32(4)	0.797	0±0(4)	1	0±0(4)	1	32±3.31(4)	0.988	0±0(4)	1	6.8±3.15(4)	0.694	3.8±2.83(4)	0.286	349.7±63.1(4)	0.222	0.3±0.6(4)	0.876	211.5±183.15(4)	0.995
F1:M:L:24	5	0±0(6)	NaN	1426565.6±1276934.93(6)	0.389	319584.5±205749.39(6)	0.343	145394.2±352102.38(6)	0.378	4912381.6±4665379.8(6)	0.371	80374.8±75723.63(6)	0.734	45.5±39.57(6)	0.203	178±131.58(6)	0.247	2799.9±4212.03(6)	0.282	150911.3±63040.3(6)	0.098	33.6±32.78(6)	0.491	323.2±735.88(6)	0.382	10051.6±8574.08(6)	0.361	27266.2±25631.12(6)	0.338	8.9±15.51(6)	0.215	134±257.48(6)	0.257	261.3±519.9(6)	0.34	50±122.5(6)	0.368	98.6±35.37(6)	0	1.5±1.33(6)	0.053	330.4±211.02(6)	0.164	222537.3±479562.08(6)	0.396	224.7±266.63(6)	0.935
F1:M:H:10	0	0±0(8)	0.141	857861.1±141329.42(8)	0.918	233326.4±26045.47(8)	0.056	4160.8±3431.66(8)	0.06	3140411.5±282106.3(8)	0.028	65091.3±26931.48(8)	0.768	16±18.6(8)	0.771	82.8±91.51(8)	0.397	614.1±153.62(8)	0.639	78908.9±9956.63(8)	0.692	9.4±4.22(8)	0.816	40.9±22.07(8)	0.375	6563.7±892.98(8)	0.144	17655.4±1818.11(8)	0.033	7.4±20.98(8)	0.692	104.7±280.79(8)	0.756	40.9±7.57(8)	0.362	0±0(8)	0.279	2.2±2.26(8)	0	2.8±2.65(8)	0.444	384.3±273.16(8)	0.311	53278.8±45757.77(8)	0.356	101.9±59.64(8)	0.206
F1:M:H:10	0.5	0±0(7)	1	860206.5±70000.66(7)	0.968	202192.7±23707.47(7)	0.027	1338.8±1155.49(7)	0.023	2745991±276109.77(7)	0.01	55365.9±22660.07(7)	0.522	13.2±17.03(7)	0.788	42.5±38.93(7)	0.231	548.2±101(7)	0.375	80104.5±10211.62(7)	0.821	7.5±6.47(7)	0.529	19.9±22.44(7)	0.322	5860.9±808.57(7)	0.221	15410.6±1900.79(7)	0.026	0.8±2.22(7)	0.546	25.1±66.53(7)	0.578	34.7±9.78(7)	0.16	0.3±0.74(7)	0.655	7.4±3.14(7)	0.744	3.6±5.24(7)	0.759	392.3±334.92(7)	0.973	3747.4±9913.87(7)	0.164	154.4±149.17(7)	0.427
F1:M:H:10	5	1040.8±1932.77(8)	0.084	838613.7±110865.53(8)	0.737	229932.4±25731.64(8)	0.791	2189.7±1050.41(8)	0.09	3039866.4±244932.64(8)	0.461	64723.8±34749.07(8)	0.98	20.6±24.01(8)	0.653	46.4±40.24(8)	0.261	602±155.05(8)	0.865	75789.2±10010.85(8)	0.542	8.6±6.18(8)	0.779	48.9±60.6(8)	0.695	7007.1±1395.99(8)	0.42	15412.3±1691.38(8)	0.022	9.9±27.9(8)	0.816	126.9±358.93(8)	0.872	38.4±7.68(8)	0.551	1±1.89(8)	0.123	152±51.37(8)	0	5.9±6.25(8)	0.224	693.6±625.48(8)	0.178	39078.9±101877.53(8)	0.673	217.3±148.15(8)	0.079
F1:M:H:24	0	0±0(6)	0.391	929596.8±145636.77(6)	0.005	252257.3±24071.54(6)	0.144	2973.9±1289(6)	0.639	3242706.1±305554.52(6)	0.34	85858.8±28310.67(6)	0.056	34.6±13.74(6)	0.093	35.1±13.99(6)	0.125	742.8±202.49(6)	0.253	94117.3±9650.27(6)	0.454	19.3±3.81(6)	0.001	37±17.32(6)	0.02	7193±565.63(6)	0.148	17204.9±3427.63(6)	0.538	0±0(6)	NaN	0±0(6)	0.391	43.1±5.81(6)	0.101	0.4±0.61(6)	0.524	3.4±2.45(6)	0	4.9±1.96(6)	0.7	624.6±172.38(6)	0.337	45599±41577.25(6)	0.007	152.3±85.41(6)	0.407
F1:M:H:24	0.5	597.4±1463.42(6)	0.24	709979.8±55374.43(6)	0.003	227079.7±9802.13(6)	0.053	2866.7±1466.9(6)	0.93	3054500.2±156869.88(6)	0.234	51196±13355.45(6)	0.02	12.8±9.41(6)	0.038	17.9±9.99(6)	0.921	655.5±59.22(6)	0.43	86247.4±9074.8(6)	0.555	10.6±1.17(6)	0.002	6.1±9.59(6)	0.113	6508±261.47(6)	0.056	15617.7±1783.08(6)	0.351	0±0(6)	NaN	44.6±109.26(6)	0.24	37.7±8.37(6)	0.724	0±0(6)	0.551	7.8±3.36(6)	0.828	16.4±34.05(6)	0.434	402.6±131.7(6)	0.176	0±0(6)	0.057	122.1±49.67(6)	0.924
F1:M:H:24	5	0±0(6)	1	912654.2±102701.48(6)	0.789	238557.8±24861.61(6)	0.271	1921.9±3040.89(6)	0.396	3031984.6±299333.64(6)	0.186	63529.5±24637.4(6)	0.113	28.8±23.38(6)	0.554	348±509.07(6)	0.085	842.3±244.68(6)	0.37	103064.4±36813.74(6)	0.503	20.5±5.86(6)	0.631	64.9±51.52(6)	0.151	6771.6±774.45(6)	0.223	15551.3±3080.12(6)	0.331	0±0(6)	NaN	0±0(6)	1	70±43.76(6)	0.092	0.8±1.84(6)	0.59	147.3±58.8(6)	0	14.2±25.99(6)	0.523	436.7±415.98(6)	0.248	82599.9±51695.96(6)	0.115	509.5±930.2(6)	0.27
F1:F:L:10	0	0±0(6)	0.32	888830±85316.87(6)	0.28	240964.7±28958.3(6)	0.146	3062±1902.04(6)	0.578	3121812.3±383960.89(6)	0.119	75769.3±25595.1(6)	0.073	26.1±23.53(6)	0.47	32.4±13.65(6)	0.154	623.6±64.34(6)	0.787	94864.1±14979.42(6)	0.021	15.5±6.82(6)	0.138	68.9±44.54(6)	0.596	7346.6±735.33(6)	0.132	17080.1±3725.67(6)	0.437	49.6±121.4(6)	0.222	624.2±1528.9(6)	0.219	49.5±8.23(6)	0.037	0±0(6)	NaN	3.9±2.08(6)	0	5.4±4.63(6)	0.183	617.1±249.44(6)	0.02	74847.2±124450.8(6)	0.303	106.7±23.19(6)	0.326
F1:F:L:10	0.5	1794.1±4032.03(9)	0.189	844490.1±85758.06(9)	0.321	217457.3±30782.23(9)	0.121	2498.2±2213.63(9)	0.621	2851912.6±296251.34(9)	0.093	46655.2±17020.82(9)	0.027	15.4±16.42(9)	0.294	176.5±296.6(9)	0.141	597.3±107.53(9)	0.585	86916.2±7719.52(9)	0.131	12.8±6.15(9)	0.376	43.2±20.83(9)	0.336	6689.5±866.86(9)	0.127	15842.3±2757.27(9)	0.428	1.8±5.28(9)	0.132	17.3±51.83(9)	0.129	36.4±11.83(9)	0.036	0±0(9)	NaN	7±4.96(9)	0.57	2.1±2.35(9)	0.069	279.1±216.01(9)	0.006	22480.1±53998.75(9)	0.185	80.7±25(9)	0.195
F1:F:L:10	5	308±974.01(10)	0.814	818541.7±78612.33(10)	0.114	212595.3±23590.53(10)	0.059	1910.4±2176.9(10)	0.307	2807801.1±220199.49(10)	0.049	53582.7±26432.87(10)	0.078	14.7±18.28(10)	0.257	22±9.63(10)	0.912	623.3±85.27(10)	0.995	79858.7±6961.59(10)	0.006	9.5±4.63(10)	0.054	59.7±67.22(10)	0.722	6508.1±734.13(10)	0.051	15110±2499.2(10)	0.204	0±0(10)	0.112	0±0(10)	0.112	34.1±11.83(10)	0.014	0±0(10)	NaN	105.6±15.18(10)	0	3.7±3.16(10)	0.314	384.3±180.61(10)	0.044	19478.2±41075.8(10)	0.154	102.5±49.82(10)	0.83
F1:F:L:24	0	0±0(5)	NaN	1032544±254885.99(5)	0.145	231442.9±56640.2(5)	0.452	2953.1±3396.93(5)	0.902	2985651.3±636752.26(5)	0.371	86818.9±66410.33(5)	0.415	33.1±37.32(5)	0.322	45.3±33.76(5)	0.043	731.7±220.42(5)	0.254	93162.4±16741.61(5)	0.135	28±8.11(5)	0.001	27.1±25.71(5)	0.261	6653.8±1524.36(5)	0.274	15218.7±3657.15(5)	0.557	0±0(5)	NaN	0±0(5)	NaN	41±12.24(5)	0.036	0±0(5)	0.465	3.2±2.29(5)	0	8.2±3.1(5)	0.063	606.7±172.65(5)	0.323	65413.6±71018.79(5)	0.08	166.7±70.59(5)	0.283
F1:F:L:24	0.5	0±0(5)	NaN	814429.7±95183.98(5)	0.054	210735.8±22828.87(5)	0.367	2645.4±3482.07(5)	0.884	2799351.3±176758.48(5)	0.449	46693.5±12323.28(5)	0.25	16.9±15.4(5)	0.554	20.6±6.22(5)	0.846	516.4±129.1(5)	0.289	97830.1±13386.6(5)	0.761	10.4±2.45(5)	0	5.5±9.94(5)	0.147	5746.3±820.48(5)	0.174	13562±4569.4(5)	0.454	0±0(5)	NaN	0±0(5)	NaN	23.9±7.89(5)	0.209	0±0(5)	1	6.1±5.01(5)	0.825	2.8±2.43(5)	0.022	566±288.6(5)	0.807	0±0(5)	0.035	142.3±79.12(5)	0.536
F1:F:L:24	5	0±0(6)	NaN	934616.7±99444.95(6)	0.339	237429.6±14436.9(6)	0.782	2073.4±2938.95(6)	0.663	3133439.3±141981.04(6)	0.529	84733.8±59747.7(6)	0.949	56.6±57.67(6)	0.375	321.9±316.16(6)	0.037	838.5±440.16(6)	0.576	121751.7±33110.21(6)	0.068	23±4.45(6)	0.159	25.2±25.77(6)	0.891	6658.7±431.05(6)	0.994	15778.8±1581.93(6)	0.789	0±0(6)	NaN	0±0(6)	NaN	60.2±30.2(6)	0.143	0.3±0.77(6)	0.297	111.5±32.37(6)	0	6±3.99(6)	0.281	379.6±287.34(6)	0.17	14933.9±31135.82(6)	0.08	106.1±24.35(6)	0.123
F1:F:H:10	0	0±0(7)	0.361	893740.3±101744.95(7)	0.994	242592±25906.32(7)	0.067	9642.4±12286.48(7)	0.153	3067946.5±215399.63(7)	0.037	98792.5±61228.64(7)	0.339	33.3±43.61(7)	0.952	102.2±118.85(7)	0.534	823±260.82(7)	0.038	90133.2±15035.26(7)	0.41	11.5±8.06(7)	0.693	73±65.99(7)	0.381	7190±980.53(7)	0.751	15837.1±1445.86(7)	0.802	11±29.21(7)	0.287	141.9±375.43(7)	0.287	46.2±16.35(7)	0.234	0±0(7)	0.423	3.2±5.82(7)	0	105.9±265.33(7)	0.282	1042.2±597.71(7)	0.194	45786.6±84703.1(7)	0.646	261.5±228.6(7)	0.92
F1:F:H:10	0.5	692±1957.16(8)	0.239	894295.3±124570.57(8)	0.993	233569±23088.19(8)	0.537	3682.9±3853.08(8)	0.114	3012788.8±270746.66(8)	0.7	89956.2±37496.18(8)	0.699	27.6±24.86(8)	0.757	55.7±26.26(8)	0.737	685.9±214.59(8)	0.194	86923.9±14719.44(8)	0.65	8±7.22(8)	0.412	63.3±58.3(8)	0.729	7315±1019.91(8)	0.976	14499.9±2716.01(8)	0.698	0±0(8)	0.176	0±0(8)	0.176	45.5±13.63(8)	0.921	0.7±1.35(8)	0.204	8.5±4.76(8)	0.781	6±4.59(8)	0.178	985.2±1076.61(8)	0.879	17057.9±32903.84(8)	0.356	220±174.14(8)	0.729
F1:F:H:10	5	0±0(10)	1	899393.3±122442.1(10)	0.923	210553±32095.25(10)	0.029	3108±2667.11(10)	0.071	2732273.8±306386.91(10)	0.02	68142.2±32567.17(10)	0.168	29.9±36.11(10)	0.847	194.5±401.26(10)	0.486	555.5±120.11(10)	0.012	81361.6±11197.67(10)	0.2	10.4±8.88(10)	0.775	37.9±37.61(10)	0.195	9678.1±12111.31(10)	0.523	16574.7±9934.22(10)	0.822	0±0(10)	0.156	0±0(10)	0.156	35.9±11.83(10)	0.144	0.5±1.12(10)	0.345	153.5±56.55(10)	0	3.8±5.58(10)	0.149	465.5±326.85(10)	0.115	32089.6±53427.28(10)	0.642	219.9±263.34(10)	0.715
F1:F:H:24	0	0±0(4)	NaN	968051.3±151594.36(4)	0.281	248212.1±25516.01(4)	0.358	3146.1±3951.51(4)	0.36	3055065.7±269440.77(4)	0.63	113275.8±61324.78(4)	0.33	8.8±12.14(4)	0	55.4±42.3(4)	0.046	798.1±300.46(4)	0.067	86509.1±26507.94(4)	0.425	19.6±5.76(4)	0.185	45.1±22.76(4)	0.091	6780.6±789.74(4)	0.428	17546.2±1561.29(4)	0.286	0±0(4)	NaN	0±0(4)	NaN	61.2±19.56(4)	0.335	0.6±1.27(4)	0.733	4.5±2.31(4)	0	4.3±1.31(4)	0.232	730.9±372.49(4)	0.696	56861.1±65173.9(4)	0.136	198.6±155.69(4)	0.937
F1:F:H:24	0.5	0±0(5)	NaN	831461.4±120185.35(5)	0.146	225093.8±30874.37(5)	0.266	2363.9±1961.39(5)	0.83	2924937.8±289698.56(5)	0.504	58741.8±32205.92(5)	0.153	5.2±11.58(5)	0.699	51.6±32.5(5)	0.884	642.1±185.99(5)	0.37	75286.1±10219.44(5)	0.453	13.7±4.24(5)	0.145	15.5±27.82(5)	0.125	5993.2±1248.08(5)	0.309	14740.4±3299.41(5)	0.145	0±0(5)	NaN	0±0(5)	NaN	42.2±18.86(5)	0.155	0.3±0.73(5)	0.635	6.6±3.1(5)	0.7	2.6±1.6(5)	0.194	549±361.67(5)	0.565	0±0(5)	0.066	225.8±138.66(5)	0.788
F1:F:H:24	5	0±0(2)	NaN	954560.1±38408.5(2)	0.905	256919.1±29707.79(2)	0.736	8923.8±12620.12(2)	0.24	3133946.9±245372.45(2)	0.751	92741.5±75850.24(2)	0.657	111.7±20.84(2)	0	142.8±41.93(2)	0.028	1210.4±265.37(2)	0.088	99084.3±32810.93(2)	0.513	21.8±8.41(2)	0.668	67.1±25.86(2)	0.353	7054.2±1104.74(2)	0.777	14808.1±1709.65(2)	0.257	0±0(2)	NaN	0±0(2)	NaN	53.9±4.47(2)	0.653	0±0(2)	0.455	256.6±20.45(2)	0	5.1±3(2)	0.632	852.7±834.39(2)	0.764	0±0(2)	0.139	240±144.38(2)	0.751
F0:parent
F1:offspring
M:male; F:female
L:Low fat diet; H:High fat diet
10:10 week exposure; 24: 24 week exposure
Concentration: ng/g tissue

## Sheet: Liver
		Z number:element symbol
Generation:Sex:Diet:exposure time	Cadmium Concentration	Concentration(n)	pvalue	Concentration(n)	pvalue	Concentration(n)	pvalue	Concentration(n)	pvalue	Concentration(n)	pvalue	Concentration(n)	pvalue	Concentration(n)	pvalue	Concentration(n)	pvalue	Concentration(n)	pvalue	Concentration(n)	pvalue	Concentration(n)	pvalue	Concentration(n)	pvalue	Concentration(n)	pvalue	Concentration(n)	pvalue	Concentration(n)	pvalue	Concentration(n)	pvalue	Concentration(n)	pvalue	Concentration(n)	pvalue	Concentration(n)	pvalue	Concentration(n)	pvalue	Concentration(n)	pvalue	Concentration(n)	pvalue	Concentration(n)	pvalue
	(ppm)	9Be	9Be	23Na	23Na	24Mg	24Mg	27Al	27Al	39K	39K	44Ca	44Ca	51V	51V	52Cr	52Cr	55Mn	55Mn	57Fe	57Fe	59Co	59Co	60Ni	60Ni	65Cu	65Cu	66Zn	66Zn	75As	75As	82Se	82Se	95Mo	95Mo	107Ag	107Ag	111cd	111cd	121Sb	121Sb	137Ba	137Ba	195Pt	195Pt	208Pb	208Pb
F0:M	0	0±0(5)	0.397	645488.3±106351.76(5)	0.104	211824.7±15643.47(5)	0.901	1410.4±1006.63(5)	0.368	3170006±166715.61(5)	0.961	27280.4±3773.68(5)	0.442	6.4±8.95(5)	0.955	20±14.39(5)	0.8	718.7±67.59(5)	0.62	106733.9±26622.86(5)	0.36	20.6±2.64(5)	0.478	0±0(5)	NaN	4529.6±312.15(5)	0.323	27015.1±3681.03(5)	0.63	37±22.52(5)	0.272	1030.1±178.29(5)	0.24	803.1±76.11(5)	0.55	1.4±0.89(5)	0.112	23.6±10.2(5)	0	0.1±0.22(5)	0.3	114±79.35(5)	0.638	0±0(5)	0.612	32.4±20.79(5)	0.57
F0:M	0.5	542.5±1213.03(5)	0.244	814345.6±170693.52(5)	0.053	214484.9±11001.59(5)	0.726	453.6±541.4(5)	0.189	3136904.6±193813.07(5)	0.784	31815.9±7507.36(5)	0.222	7.9±8.32(5)	0.768	16.6±5.99(5)	0.611	764.4±145.63(5)	0.578	106443.7±37660.21(5)	0.987	21.8±1.48(5)	0.41	0±0(5)	NaN	4887.5±494.38(5)	0.145	28881.4±4106.05(5)	0.386	35.7±32.91(5)	0.935	946.6±363.19(5)	0.611	826.5±73.18(5)	0.597	1.1±0.79(5)	0.563	63.7±3.2(5)	0.646	0.5±0.39(5)	0.708	171.1±142.15(5)	0.376	0.1±0.32(5)	0.358	52.9±23.93(5)	0.516
F0:M	5	0±0(5)	1	793854.7±76215.77(5)	0.083	214989.2±6787.52(5)	0.677	1218.5±1492.77(5)	0.785	3157037.2±198128.43(5)	0.914	28624.5±4737.33(5)	0.709	7.4±4.63(5)	0.851	15.9±9.14(5)	0.54	798.2±148.84(5)	0.34	84687.5±5038.24(5)	0.218	22.4±2.67(5)	0.246	0±0(5)	NaN	4658.5±232.31(5)	0.585	27250.2±1361.31(5)	0.912	13.5±14.81(5)	0.155	750.8±166.92(5)	0.106	778.1±53.18(5)	0.574	0.4±0.23(5)	0.046	802.6±232.63(5)	0	1.8±2.89(5)	0.143	126.5±49.8(5)	0.844	0.1±0.25(5)	0.459	65.2±77.2(5)	0.303
F0:F	0	0±0(5)	NaN	689645.4±62768.17(5)	0.195	191880.6±16668.47(5)	0.225	615.6±490.14(5)	0.49	2968862.6±252889.46(5)	0.08	33617.2±4253.58(5)	0.179	7.2±9.43(5)	0.025	20.6±8.52(5)	0.622	779±121.6(5)	0.477	132730.9±29951.49(5)	0.151	20.7±4.27(5)	0.931	0±0(5)	0.397	4004.4±463.46(5)	0.048	27759.3±3657.36(5)	0.007	36.2±10.62(5)	0.66	909.3±259.48(5)	0.989	632.2±117.34(5)	0.066	0.8±0.43(5)	0.996	32.4±5.54(5)	0	0.4±0.55(5)	0.258	70.9±41.71(5)	0.11	0.3±0.31(5)	0.137	41.3±32.01(5)	0.668
F0:F	0.5	0±0(5)	NaN	657022.1±54087.32(5)	0.424	197861.6±7828.56(5)	0.541	1181.2±789.72(5)	0.335	3057290.9±116187.09(5)	0.435	27254.9±5036.08(5)	0.086	6.8±5.7(5)	0.921	17.1±9.42(5)	0.549	728.1±90.7(5)	0.503	111094.2±21638.52(5)	0.191	19.8±5.09(5)	0.763	6.1±13.71(5)	0.244	3687±524.24(5)	0.301	25945.3±3680.67(5)	0.499	40±26.73(5)	0.773	910.3±233(5)	0.995	621.7±15.63(5)	0.82	0.8±0.27(5)	0.964	407.1±158.07(5)	0.724	1.1±0.93(5)	0.302	44.9±21.11(5)	0.451	0.2±0.27(5)	0.412	54.1±28.34(5)	0.484
F0:F	5	0±0(5)	NaN	613526.1±69164.31(5)	0.077	209127.3±18413.48(5)	0.095	1245.2±1230.28(5)	0.285	3238309.6±112224.91(5)	0.03	28398±6565(5)	0.15	18.4±2.48(5)	0.019	15±8.95(5)	0.345	820.4±133.02(5)	0.585	100425.2±21527.09(5)	0.061	20.8±3.79(5)	0.971	0±0(5)	1	4505.4±396.01(5)	0.114	35626.7±4878.14(5)	0.011	28.2±21.01(5)	0.55	890.1±236.55(5)	0.903	728.7±34.34(5)	0.053	0.8±0.59(5)	0.934	7467±2837.18(5)	0	1.5±1.44(5)	0.11	120.9±78.64(5)	0.161	0±0(5)	0.052	39.1±23.19(5)	0.903
F1:M:L:10	0	373.7±1057.07(8)	0.41	574778.6±69562.04(8)	0.131	209802±15447.47(8)	0.064	1002.5±1021.24(8)	0.91	3121171.1±271661.32(8)	0.087	42086.2±22591.11(8)	0.728	7.6±11.2(8)	0.786	26.4±37.79(8)	0.268	721.7±116.42(8)	0.596	63471.3±11591.34(8)	0.323	18.1±3(8)	0.806	21.5±22.1(8)	0.667	4500.5±524.28(8)	0.261	23426.8±3528.73(8)	0.264	46.8±73.51(8)	0.543	1085.1±652.94(8)	0.402	718±109.46(8)	0.215	1.1±1.71(8)	0.183	2.1±3.12(8)	0	0.4±0.71(8)	0.077	117.1±131.76(8)	0.041	15289.1±27872.02(8)	0.32	16.1±31.73(8)	0.862
F1:M:L:10	0.5	0±0(8)	0.246	716173.3±99283.98(8)	0.053	233573.4±23958.21(8)	0.035	1259.5±1420.7(8)	0.678	3408039.5±342977.03(8)	0.079	37324.4±8094.76(8)	0.541	11.5±10.67(8)	0.523	53.8±48.43(8)	0.456	781.1±87.96(8)	0.316	66457.3±11753.03(8)	0.588	17.4±3.9(8)	0.651	27.4±17.31(8)	0.537	4462.8±667.55(8)	0.891	26180±3283.77(8)	0.128	77.6±99.01(8)	0.426	1196.9±806.16(8)	0.742	777.9±83.98(8)	0.223	0±0(8)	0.078	78.1±24.35(8)	0.235	0.9±1.61(8)	0.983	9.9±28.14(8)	0.021	709.4±2006.43(8)	0.136	12.1±20.48(8)	0.804
F1:M:L:10	5	0±0(7)	0.262	678250.5±213977.49(7)	0.161	211089.9±23042.51(7)	0.907	1070.1±1173.7(7)	0.916	3061413.4±310652.09(7)	0.713	36176±10530.22(7)	0.465	10.9±13.85(7)	0.597	88.9±113.56(7)	0.109	748±139.9(7)	0.664	57847.4±8664.64(7)	0.329	18.5±3.14(7)	0.848	30±16.11(7)	0.39	4899.6±389.12(7)	0.173	23910.6±3588.16(7)	0.79	35.6±37.66(7)	0.78	734.1±487.5(7)	0.323	691.1±89.33(7)	0.59	0.8±1.22(7)	0.658	1384.8±224.67(7)	0	48.2±79.17(7)	0.046	21.1±55.91(7)	0.042	7893.1±16184.56(7)	0.455	21.1±41.12(7)	0.765
F1:M:L:24	0	0±0(4)	NaN	548021.3±88696.6(4)	0.776	180871.7±10684.81(4)	0.393	315.3±273.66(4)	0.032	2554179.7±176589.35(4)	0.075	17132.2±12248.18(4)	0.567	0±0(4)	0.15	0±0(4)	0.206	546.8±140.15(4)	0.684	82305±18465.3(4)	0.737	18.4±5.15(4)	0.649	0±0(4)	NaN	3589.2±286.3(4)	0.232	19983.1±3586.42(4)	0.912	9.6±9.71(4)	0.437	609±361.52(4)	0.959	624.2±99.4(4)	0.249	0.3±0.35(4)	0.233	3.2±1.56(4)	0	0±0(4)	0.354	0±0(4)	0.364	0±0(4)	NaN	0±0(4)	0.354
F1:M:L:24	0.5	0±0(4)	NaN	552242.4±131211.14(4)	0.956	192715.1±15009.77(4)	0.182	20.6±27.3(4)	0.251	2812771.7±151351.62(4)	0.026	9491.9±8252.3(4)	0.354	5.8±4.08(4)	0.196	0.6±1.11(4)	0.957	543.9±107.94(4)	0.971	74829±36666.15(4)	0.742	17.9±1.86(4)	0.858	0±0(4)	NaN	3473.4±297.7(4)	0.58	20085.7±1143.8(4)	0.949	7.2±13.15(4)	0.816	550±264.12(4)	0.828	683.5±79.16(4)	0.275	1.3±1.4(4)	0.142	65.9±29.04(4)	0.675	0.8±1.5(4)	0.226	0±0(4)	1	0±0(4)	NaN	1.4±2.87(4)	0.226
F1:M:L:24	5	0±0(5)	NaN	506985.6±94543.6(5)	0.574	186446±9335.64(5)	0.493	734.7±484.89(5)	0.097	2682393.3±93948.05(5)	0.204	16515.6±12054.97(5)	0.936	8.4±8.68(5)	0.06	15.9±22.51(5)	0.127	602.1±89.61(5)	0.48	65773.5±34371.6(5)	0.449	16.3±2.5(5)	0.395	0±0(5)	NaN	3245.2±278.76(5)	0.104	19499.5±1197.77(5)	0.749	19.1±17.46(5)	0.342	618.4±444.5(5)	0.971	597.1±33.25(5)	0.591	1.3±0.76(5)	0.137	950.6±323.5(5)	0	0±0(5)	1	18.5±34.32(5)	0.232	0±0(5)	NaN	0±0(5)	1
F1:M:H:10	0	193.8±548.27(8)	0.41	583733.8±111382.6(8)	0.214	199040.2±27429.08(8)	0.569	564.1±748.85(8)	0.118	2787887±403939(8)	0.626	37328.7±19485.53(8)	0.681	2.1±3.8(8)	0.113	13±14.23(8)	0.682	655.4±102.46(8)	0.116	43558.8±8081.41(8)	0.921	13.1±3.54(8)	0.357	14.8±20.06(8)	0.28	4629.6±776.32(8)	0.687	23845.6±3010.6(8)	0.356	35±47.53(8)	0.737	773±598.05(8)	0.628	746.9±94.09(8)	0.137	1.2±1.31(8)	0.755	4.1±4.48(8)	0	0.7±1.29(8)	0.949	51.7±80.93(8)	0.313	6449±15862.58(8)	0.485	16.1±23.26(8)	0.843
F1:M:H:10	0.5	0±0(7)	0.262	725234.5±167106.27(7)	0.083	213717.9±32309.71(7)	0.339	916.9±434.9(7)	0.515	2998151.1±542194.53(7)	0.365	31504.6±8313.26(7)	0.453	11.9±12.18(7)	0.04	23.3±24.49(7)	0.399	883.3±273.26(7)	0.042	45779.9±16301.69(7)	0.727	14.6±4.43(7)	0.416	36.3±40.94(7)	0.13	4960.7±1118.85(7)	0.514	26208.1±4038.93(7)	0.303	39.9±37.58(7)	0.852	803.5±613.67(7)	0.928	863.4±119.48(7)	0.049	1.2±2.83(7)	0.951	85.2±40.47(7)	0.757	0.6±1.04(7)	0.869	4.5±7.91(7)	0.491	0±0(7)	0.261	9.2±10.28(7)	0.689
F1:M:H:10	5	0±0(8)	0.246	650318.3±166258.97(8)	0.384	211545.9±27350.33(8)	0.398	1665.2±1516.48(8)	0.045	2946246±365409.07(8)	0.478	37470±13335.07(8)	0.985	6.1±8.47(8)	0.368	19.8±28.76(8)	0.565	787.3±206.31(8)	0.207	43524.7±11241.48(8)	0.996	11.9±2.44(8)	0.514	19.4±12.52(8)	0.731	5024.2±986.12(8)	0.422	26892.2±5490.28(8)	0.173	53.9±59.34(8)	0.455	1060.4±704.85(8)	0.381	801±108.67(8)	0.325	0.6±0.88(8)	0.536	1996.3±841.65(8)	0	0.8±0.87(8)	0.874	109.4±203.74(8)	0.384	5353.1±8937.38(8)	0.841	19±49.7(8)	0.862
F1:M:H:24	0	0±0(5)	NaN	525654.4±90500.14(5)	0.465	130061.6±17841.84(5)	0.707	71.6±131.46(5)	0.175	1831170±186575.44(5)	0.733	18806.1±13636.6(5)	0.712	5.5±4.95(5)	0.35	8.4±18.77(5)	0.578	478.9±104.84(5)	0.708	23763.9±4710.14(5)	0.53	10.5±5.2(5)	0.954	0±0(5)	0.162	2382.5±700.31(5)	0.909	14425.6±3434.91(5)	0.908	12.5±25.25(5)	0.442	447.2±420.62(5)	0.466	399.6±163.78(5)	0.979	0.8±1.04(5)	0.476	4.3±2.59(5)	0	0±0(5)	0.423	55.4±84.68(5)	0.39	0±0(5)	NaN	0±0(5)	NaN
F1:M:H:24	0.5	0±0(6)	NaN	541625.6±57780.4(6)	0.769	128956.6±15838.33(6)	0.908	298.8±264.73(6)	0.126	1788535.1±283642.67(6)	0.762	19175.2±5064.11(6)	0.948	3.4±3.92(6)	0.395	0.7±1.67(6)	0.328	431±110.89(6)	0.441	27833.3±6730.3(6)	0.274	9.8±2.51(6)	0.766	0±0(6)	1	2259±255.45(6)	0.67	14185.6±1705.26(6)	0.873	1.1±2.81(6)	0.247	357.1±111.12(6)	0.604	407.9±66.92(6)	0.903	0.4±0.31(6)	0.378	31.5±11.66(6)	0.593	0.4±0.61(6)	0.266	19.8±35.13(6)	0.318	0±0(6)	NaN	0±0(6)	NaN
F1:M:H:24	5	0±0(3)	NaN	463412.4±131685.04(3)	0.351	121090.3±5643.98(3)	0.44	368.5±270.76(3)	0.101	1699294.7±107335.9(3)	0.442	14029.4±4967.62(3)	0.49	7.6±1.16(3)	0.497	6.8±11.82(3)	0.866	435.3±31.8(3)	0.558	25484.5±5436.87(3)	0.694	10.1±1.22(3)	0.878	3.4±5.89(3)	0.091	2303.6±232.23(3)	0.821	13648.4±1187.08(3)	0.669	1.1±1.96(3)	0.332	186.7±207.54(3)	0.227	415.7±26.19(3)	0.844	1.1±1.1(3)	0.728	734.6±190.65(3)	0	0.4±0.77(3)	0.273	0±0(3)	0.205	0±0(3)	NaN	0±0(3)	NaN
F1:F:L:10	0	0±0(6)	NaN	638796.2±81819.95(6)	0.087	185891.1±17139.7(6)	0.169	980.2±1306.08(6)	0.91	2779163.4±276397.39(6)	0.063	38034.9±20823.97(6)	0.97	6.3±7.22(6)	0.507	1551.2±3760.51(6)	0.238	584.1±111.45(6)	0	93082.8±8417.92(6)	0.69	20.1±7.01(6)	0.713	43.2±56.31(6)	0.486	3660.9±380.21(6)	0.176	22570.1±3360.72(6)	0.126	14.8±22.91(6)	0.325	524.7±375.62(6)	0.216	636.6±89.93(6)	0.175	2.2±4.25(6)	0.55	3±3.75(6)	0	1.6±2.43(6)	0.852	54.2±91.96(6)	0.73	18135.3±44422.21(6)	0.763	5±9.78(6)	0.269
F1:F:L:10	0.5	0±0(8)	NaN	751278±142490.01(8)	0.061	206921.3±22209.72(8)	0.077	1190.8±1195.92(8)	0.763	3148383.8±316543.98(8)	0.05	40430.3±15597.17(8)	0.824	5.7±10.81(8)	0.91	58.1±63.58(8)	0.147	934.2±188.9(8)	0	100395.9±28958.52(8)	0.507	19.9±6.23(8)	0.926	47.8±26.45(8)	0.804	3956.1±258.19(8)	0.145	26111.6±2586.47(8)	0.052	58±68.65(8)	0.168	1080.7±675.52(8)	0.089	711.2±59.6(8)	0.092	0.6±1.24(8)	0.282	117.4±33.61(8)	0.466	2.3±3.39(8)	0.626	103.4±138.42(8)	0.468	6188.6±17503.2(8)	0.488	89.3±186.92(8)	0.166
F1:F:L:10	5	0±0(10)	NaN	648387.9±79198.06(10)	0.861	203440.5±21748.79(10)	0.119	936.9±1315.61(10)	0.948	3184602.3±364352.39(10)	0.027	40254±21881.79(10)	0.83	10.7±10.11(10)	0.39	14.9±19.5(10)	0.12	671.5±117.85(10)	0.254	92717.5±15753.27(10)	0.972	18.1±4.07(10)	0.481	29±19.55(10)	0.427	4011.9±414.49(10)	0.074	25336.4±3474.57(10)	0.107	53±58.26(10)	0.202	928.8±588.37(10)	0.19	652.8±83.55(10)	0.694	1.4±2.29(10)	0.575	2339.8±435.11(10)	0	2.3±2.18(10)	0.608	66.8±125.43(10)	0.845	14159.3±30899.61(10)	0.808	14.6±19.69(10)	0.866
F1:F:L:24	0	0±0(4)	NaN	600818.8±53230.88(4)	0.669	177035.5±12112.7(4)	0.043	675.3±809.71(4)	0.207	2714057.5±163846.31(4)	0.372	14143.9±6378.53(4)	0.002	4±3.88(4)	0.177	0.2±0.31(4)	0.309	581.7±82.68(4)	0.067	135795.9±6718.39(4)	0.035	22.5±4.03(4)	0.149	0±0(4)	NaN	3300.1±143.68(4)	0.011	20015±878.66(4)	0.002	5.1±10.21(4)	0.764	483.2±454.1(4)	0.801	591.7±33.82(4)	0.008	1.3±0.91(4)	0.848	2.5±2.12(4)	0	0.5±0.96(4)	0.433	67.7±79.93(4)	0.13	0±0(4)	NaN	0±0(4)	NaN
F1:F:L:24	0.5	0±0(5)	NaN	635024±90787.67(5)	0.699	205249.2±9838.26(5)	0.029	0±0(5)	0.241	2934736.4±145291.48(5)	0.185	4222.8±4659.96(5)	0.122	13.1±7.62(5)	0.118	0±0(5)	0.998	736.5±85.24(5)	0.031	198055.7±5866.15(5)	0.035	23.4±3.06(5)	0.739	0±0(5)	NaN	4008.1±353.02(5)	0.007	26021.8±2239.18(5)	0.001	5.4±12.17(5)	0.955	403.3±363.7(5)	0.737	718.4±42.69(5)	0.014	2.4±0.91(5)	0.575	210.8±15.74(5)	0.387	1.4±3.17(5)	0.456	0±0(5)	0.069	0±0(5)	NaN	0±0(5)	NaN
F1:F:L:24	5	0±0(7)	NaN	673054.1±170492.35(7)	0.387	180441.2±22243.27(7)	0.756	891.5±1061.89(7)	0.681	2786912.2±303412.32(7)	0.629	28355.1±11766.62(7)	0.025	13.4±9.72(7)	0.085	66.9±121.62(7)	0.22	624±106.81(7)	0.491	134268.3±57803.37(7)	0.952	19±4.06(7)	0.167	0±0(7)	NaN	3415.9±379.93(7)	0.587	22704.4±2194.58(7)	0.05	2±3.81(7)	0.585	337.9±263.13(7)	0.515	578.2±87.87(7)	0.749	2±4.08(7)	0.715	2601.6±509.89(7)	0	0±0(7)	0.68	53.9±49.28(7)	0.673	0±0(7)	NaN	0±0(7)	NaN
F1:F:H:10	0	0±0(7)	0.361	613659.3±102936.18(7)	0.207	185849.7±13980.11(7)	0.314	1327.9±1580.25(7)	0.29	2771974.7±241455.77(7)	0.233	48758.2±32763.77(7)	0.336	13.2±16.28(7)	0.196	39.9±50.21(7)	0.05	714.2±87.42(7)	0.016	56892.4±5356.72(7)	0.735	13.3±4.83(7)	0.616	30±35.54(7)	0.794	3564.4±454.75(7)	0.243	23787±2247.02(7)	0.17	29.8±45.46(7)	0.197	719.7±453.72(7)	0.096	667.3±92.95(7)	0.252	2±3.13(7)	0.303	5.5±7.1(7)	0	0.6±1.11(7)	0.308	77.3±152.16(7)	0.913	11301±29899.75(7)	0.984	35.2±67.78(7)	0.796
F1:F:H:10	0.5	149.6±423.02(8)	0.239	721997.4±62532.41(8)	0.079	204998.5±13715.4(8)	0.138	1354.4±1637.67(8)	0.969	3101193.5±223345.6(8)	0.124	46369.6±18317.13(8)	0.842	2.3±4.29(8)	0.251	198.1±230.39(8)	0.039	1105.3±286.73(8)	0.004	55678.4±15258.26(8)	0.868	17.1±5.77(8)	0.33	38.4±14.99(8)	0.541	4084.8±392.79(8)	0.099	27129.1±2719.52(8)	0.115	91.5±72.52(8)	0.081	1439.1±674.75(8)	0.039	758.8±101.33(8)	0.157	0.2±0.69(8)	0.127	128.3±23(8)	0.79	1.6±1.67(8)	0.363	56.3±100.37(8)	0.732	9236.3±26124.08(8)	0.877	59.4±117.89(8)	0.601
F1:F:H:10	5	0±0(10)	1	672793±146841.2(10)	0.303	198640.9±33665.02(10)	0.292	469.6±718.08(10)	0.201	3068989.8±556096.99(10)	0.144	33491±17293.76(10)	0.189	18.1±24.36(10)	0.59	42.5±66.64(10)	0.97	926.8±264.5(10)	0.084	51854.1±16541.93(10)	0.471	15.2±9.62(10)	0.597	31.5±25.66(10)	0.909	3896.4±758.14(10)	0.261	27296.8±5358.85(10)	0.084	52.5±70.02(10)	0.488	939.3±697.79(10)	0.489	759.9±147.86(10)	0.134	1±1.93(10)	0.366	2989±1374.34(10)	0	2.2±2.68(10)	0.129	54.1±100.33(10)	0.691	9292.5±21314.71(10)	0.874	32.8±72.74(10)	0.957
F1:F:H:24	0	0±0(3)	NaN	686290±86818.34(3)	0.642	167893.7±10958.15(3)	0.91	756.7±1209.53(3)	0.536	2499678.1±234685.94(3)	0.726	13225.2±4046.31(3)	0.311	10.2±10.65(3)	0.347	0±0(3)	0.729	806.3±196.89(3)	0.969	34828.8±20282.91(3)	0.838	20.6±5.76(3)	0.784	0±0(3)	0.729	3098.2±326.52(3)	0.749	20709.8±1363.81(3)	0.272	3.1±5.33(3)	0.019	230.6±167.46(3)	0.308	611.1±106.78(3)	0.971	0.8±0.87(3)	0.678	3.2±2.21(3)	0	0±0(3)	0.191	60.2±71.92(3)	0.203	0±0(3)	NaN	0±0(3)	0.729
F1:F:H:24	0.5	0±0(5)	NaN	658934±90245.61(5)	0.689	167479.8±8664.3(5)	0.954	152.2±237.5(5)	0.297	2430092.4±79315.43(5)	0.549	16902.2±5549.01(5)	0.361	2.9±4.12(5)	0.202	6±13.53(5)	0.482	839.6±246.44(5)	0.85	36055.9±9875.47(5)	0.91	20.9±1.47(5)	0.935	18.4±41.13(5)	0.482	3207.5±135.14(5)	0.519	20768.3±798.85(5)	0.94	0±0(5)	0.22	368.5±245.67(5)	0.429	595.5±75.9(5)	0.815	0.8±0.87(5)	0.975	204±147.72(5)	0.063	1.1±0.96(5)	0.102	0±0(5)	0.094	0±0(5)	NaN	4.3±9.6(5)	0.482
F1:F:H:24	5	0±NA(1)	NaN	585866.1±NA(1)	0.367	163278.3±NA(1)	0.688	596.9±NA(1)	0.855	2372757.6±NA(1)	0.492	22942.2±NA(1)	0.15	0.4±NA(1)	0.273	0±NA(1)	1	865.9±NA(1)	0.83	26662.9±NA(1)	0.637	23.4±NA(1)	0.52	0±NA(1)	1	3252±NA(1)	0.565	22702.3±NA(1)	0.142	13.7±NA(1)	0.024	664.4±NA(1)	0.143	602.7±NA(1)	0.937	0±NA(1)	0.442	4968.9±NA(1)	0	0±NA(1)	1	0±NA(1)	0.256	0±NA(1)	NaN	0±NA(1)	1
F0:parent
F1:offspring
M:male; F:female
L:Low fat diet; H:High fat diet
10:10 week exposure; 24: 24 week exposure
Concentration: ng/g tissue

## Sheet: Kidney
		Z number:element symbol
Generation:Sex:Diet:exposure time	Cadmium Concentration	Concentration(n)	pvalue	Concentration(n)	pvalue	Concentration(n)	pvalue	Concentration(n)	pvalue	Concentration(n)	pvalue	Concentration(n)	pvalue	Concentration(n)	pvalue	Concentration(n)	pvalue	Concentration(n)	pvalue	Concentration(n)	pvalue	Concentration(n)	pvalue	Concentration(n)	pvalue	Concentration(n)	pvalue	Concentration(n)	pvalue	Concentration(n)	pvalue	Concentration(n)	pvalue	Concentration(n)	pvalue	Concentration(n)	pvalue	Concentration(n)	pvalue	Concentration(n)	pvalue	Concentration(n)	pvalue	Concentration(n)	pvalue	Concentration(n)	pvalue
	(ppm)	9Be	9Be	23Na	23Na	24Mg	24Mg	27Al	27Al	39K	39K	44Ca	44Ca	51V	51V	52Cr	52Cr	55Mn	55Mn	57Fe	57Fe	59Co	59Co	60Ni	60Ni	65Cu	65Cu	66Zn	66Zn	75As	75As	82Se	82Se	95Mo	95Mo	107Ag	107Ag	111cd	111cd	121Sb	121Sb	137Ba	137Ba	195Pt	195Pt	208Pb	208Pb
F0:M	0	0±0(5)	NaN	1046708.6±51599.32(5)	0.106	203650.6±4097.46(5)	0.054	0±0(5)	NaN	3038906.3±100191.36(5)	0.193	11926.8±14114.66(5)	0.854	13.1±14.53(5)	0.099	60.4±113.09(5)	0.527	1485.4±100.66(5)	0.847	78012±6551.39(5)	0.177	22.6±4.78(5)	0.904	0±0(5)	NaN	4415±302.02(5)	0.378	18895.6±1168.6(5)	0.045	0±0(5)	0.067	26.4±59.03(5)	0.045	351.7±36.67(5)	0.354	0±0(5)	0.244	12.1±6(5)	0	0±0(5)	0.279	0±0(5)	0.391	0.8±0.74(5)	0.301	39.1±32.79(5)	0.347
F0:M	0.5	0±0(5)	NaN	1043601.8±85662.37(5)	0.95	206243.4±7977.22(5)	0.506	0±0(5)	NaN	3061747.8±92470.17(5)	0.749	8329.5±8548.84(5)	0.634	29.9±13.14(5)	0.055	25.3±35.97(5)	0.434	1462.3±171.22(5)	0.803	86731.4±10045.57(5)	0.139	23.6±7.2(5)	0.768	0±0(5)	NaN	4518.6±274.74(5)	0.54	19585.4±792.99(5)	0.283	125.2±117.07(5)	0.027	1851.9±1629.36(5)	0.02	355.6±15.83(5)	0.805	0.1±0.28(5)	0.934	165±38.67(5)	0.558	28.5±53.01(5)	0.167	721.6±1601.35(5)	0.241	0.1±0.33(5)	0.143	58.6±23.74(5)	0.431
F0:M	5	0±0(5)	NaN	1143704.2±88539.6(5)	0.07	213652.6±5167.56(5)	0.021	0±0(5)	NaN	3166367±134040.7(5)	0.093	8305.2±11576.66(5)	0.632	28.7±9.28(5)	0.071	11.4±8.82(5)	0.282	1514.8±150.12(5)	0.752	88240.8±9151.84(5)	0.088	22.2±1.76(5)	0.891	0±0(5)	NaN	4652.9±188.54(5)	0.173	20631.9±910.34(5)	0.015	31.4±70.24(5)	0.54	398.7±891.42(5)	0.593	373.6±14.17(5)	0.183	2.4±4.14(5)	0.139	3109.3±693.24(5)	0	0.5±1.03(5)	0.981	0±0(5)	1	0.3±0.68(5)	0.265	75.5±51.59(5)	0.154
F0:F	0	0±0(5)	0.397	1117567.3±167152.99(5)	0.861	202926±7086.42(5)	0.588	21.3±47.57(5)	0.397	3103443.2±95770.42(5)	0.795	7428±7788.39(5)	0.99	36.1±27.5(5)	0.82	18.9±11.96(5)	0.351	1176.1±198.05(5)	0.462	74995.1±8331.5(5)	0.1	20.2±6.37(5)	0.196	3.5±7.82(5)	0.411	5192.7±1249.8(5)	0.837	18551.7±1431.17(5)	0.001	0±0(5)	0.022	0±0(5)	0.012	313.4±45.6(5)	0.246	0±0(5)	0.397	27.8±15.53(5)	0	7.7±17.14(5)	0.397	431.5±964.96(5)	0.397	1±1.2(5)	0.269	92.1±59.67(5)	0.734
F0:F	0.5	506.2±1131.89(5)	0.244	1072002.2±89942.96(5)	0.601	205120±10273.3(5)	0.735	0±0(5)	0.244	3144975.6±93672.95(5)	0.606	7303.6±7111.35(5)	0.982	43.9±15.74(5)	0.549	23.8±20.46(5)	0.742	1278.8±104.54(5)	0.415	67419.1±5578.38(5)	0.163	28±7.05(5)	0.078	83.7±187.07(5)	0.264	4956.3±181.79(5)	0.628	19463±699.25(5)	0.436	110±102.87(5)	0.013	1943.2±1449.97(5)	0.006	320.4±48(5)	0.792	0.2±0.37(5)	0.244	1760.2±383.01(5)	0.317	0±0(5)	0.244	0±0(5)	0.244	1±0.89(5)	0.911	65±42.66(5)	0.487
F0:F	5	0±0(5)	1	1104032.6±134287.46(5)	0.876	209494±12090.35(5)	0.321	0±0(5)	0.244	3153616.2±167577.81(5)	0.534	6719.8±10438.78(5)	0.898	38.3±14.23(5)	0.863	40±32.22(5)	0.174	1329.3±246.78(5)	0.232	63057.5±9715.03(5)	0.037	24.6±5.78(5)	0.292	0±0(5)	0.96	5213±309.77(5)	0.967	23815.9±2658.8(5)	0.001	5.8±12.98(5)	0.881	293.8±657.03(5)	0.622	356.5±26.34(5)	0.124	0±0(5)	1	14547±4524.4(5)	0	0±0(5)	0.244	0±0(5)	0.244	0.2±0.34(5)	0.15	89.9±73.09(5)	0.954
F1:M:L:10	0	0±0(8)	NaN	1062638.5±86559.19(8)	0.023	225913.4±11568.51(8)	0.002	2294.3±2393.85(8)	0.043	3391943.2±149801.95(8)	0.005	71600.9±9353.02(8)	0	10.5±15.84(8)	0.258	231.6±184.5(8)	0.034	1504.5±206.06(8)	0.359	64101.4±8199.54(8)	0.026	23.6±3.83(8)	0.003	58.5±76.76(8)	0.041	5473.9±1104.16(8)	0.064	22498.1±968.03(8)	0.002	123.1±103.01(8)	0.026	1826.7±937.8(8)	0.003	363.7±26.29(8)	0.231	15.3±38.81(8)	0.498	5±6.99(8)	0	4.2±7.03(8)	0.157	222.7±209.64(8)	0.049	25490±27603.12(8)	0.017	10.1±16.15(8)	0.22
F1:M:L:10	0.5	0±0(8)	NaN	937958.1±142535.47(8)	0.027	201564.7±15180.2(8)	0.004	0±0(8)	0.021	3113441.5±285144.1(8)	0.026	8640.2±12104.64(8)	0	29.8±26.28(8)	0.108	60.8±65.25(8)	0.156	1508.6±198.05(8)	0.971	57611.4±7343.4(8)	0.085	16±5.13(8)	0.001	3.3±9.26(8)	0.031	4737.9±413.88(8)	0.054	20986.8±1650.49(8)	0.042	2.3±6.37(8)	0.015	172.7±394.78(8)	0.001	369.8±20.33(8)	0.646	0±0(8)	0.249	214.8±76.09(8)	0.14	0±0(8)	0.079	34.1±96.57(8)	0.026	0.3±0.53(8)	0.014	101.9±154.91(8)	0.087
F1:M:L:10	5	0±0(7)	NaN	1088786±61774.94(7)	0.633	231113±17245.82(7)	0.503	2015.2±2101.3(7)	0.771	3553800.8±241718.18(7)	0.193	78070.6±16555.24(7)	0.341	17.4±25.62(7)	0.57	401.5±366.68(7)	0.172	1655.3±267.06(7)	0.207	68449.7±5416.69(7)	0.254	21.6±2.37(7)	0.339	62.8±25.12(7)	0.865	5577.2±306.64(7)	0.784	24041.6±1485.31(7)	0.045	116±121.88(7)	0.881	1630.5±1206.2(7)	0.676	386.9±30.95(7)	0.1	9.8±21.63(7)	0.683	3631±491.16(7)	0	3.8±3.45(7)	0.849	209.3±141.71(7)	0.871	26864.2±17104.5(7)	0.889	65.4±80.28(7)	0.308
F1:M:L:24	0	0±0(5)	NaN	1174870.6±146015.81(5)	0.011	253194.5±31132.94(5)	0.016	405±802.02(5)	0.685	3609735.1±353886.37(5)	0.046	75058.3±31718.78(5)	0.015	2±2.71(5)	0.189	2775.7±5814.59(5)	0.424	1629.5±154.99(5)	0.056	111242.1±44022.3(5)	0.057	31.1±7.73(5)	0.036	87.9±186.27(5)	0.456	5322.2±613.09(5)	0.017	27390.5±5550.78(5)	0.049	120.8±75.07(5)	0.229	1818.3±633.13(5)	0.206	404.6±72.04(5)	0.239	1.9±4.33(5)	0.598	7.2±6.82(5)	0	1.7±2.41(5)	0.157	286.9±221.72(5)	0.359	18282.5±18982.91(5)	0.11	38.5±80.04(5)	0.605
F1:M:L:24	0.5	0±0(4)	NaN	847241.1±43095.16(4)	0.004	185520.1±12771.65(4)	0.005	1342.9±2685.71(4)	0.513	2851035.1±200064.39(4)	0.016	33715.6±12432.91(4)	0.013	23.6±26.39(4)	0.075	86.1±37.15(4)	0.277	1177.4±95.28(4)	0.025	64803.5±9372.47(4)	0.031	16.3±4.7(4)	0.012	0±0(4)	0.27	3919.7±241.74(4)	0.005	19474±1872.72(4)	0.016	19.1±38.28(4)	0.146	496.1±992.18(4)	0.113	328.3±31.39(4)	0.098	0±0(4)	0.328	434.1±110.02(4)	0.364	0±0(4)	0.158	98.6±143.21(4)	0.162	0.8±0.98(4)	0.243	0±0(4)	0.329
F1:M:L:24	5	0±0(5)	NaN	1092932.4±165074.58(5)	0.357	224845.7±34310.68(5)	0.147	1480.7±2393.05(5)	0.429	3357766±528665.38(5)	0.338	79532.6±9211.83(5)	0.742	13.2±14.52(5)	0.3	132.2±157.91(5)	0.258	1559.3±393.26(5)	0.678	72316±12076.26(5)	0.05	25.8±8.47(5)	0.277	12±18.32(5)	0.31	4838.3±768.11(5)	0.233	24380±3791.13(5)	0.278	128.1±138.34(5)	0.907	1763.8±1569.23(5)	0.941	371.1±70.41(5)	0.418	0.8±1.77(5)	0.535	6915.8±1111.45(5)	0	2.3±1.48(5)	0.584	209±178.14(5)	0.524	34538.9±31319.66(5)	0.269	24.4±47.93(5)	0.7
F1:M:H:10	0	0±0(8)	NaN	1027146.4±115545.2(8)	0.088	224411±13337.6(8)	0.004	1914.1±2003.4(8)	0.11	3342739.4±156572.95(8)	0.031	70155.9±13580.75(8)	0	9.5±13.26(8)	0.027	447.6±345.54(8)	0.424	1766±348.71(8)	0.843	61401.6±5087.63(8)	0.39	20.1±4.46(8)	0.086	40.3±20.84(8)	0.434	5155.3±486.5(8)	0.016	23041.6±1547.74(8)	0.02	83.4±76.44(8)	0.238	1336±852.55(8)	0.081	371.4±33.84(8)	0.196	0.3±0.73(8)	0.698	5±4.76(8)	0	1.9±2.05(8)	0.081	124.4±132.43(8)	0.004	23626.9±26759.2(8)	0.064	10.2±23.13(8)	0.071
F1:M:H:10	0.5	0±0(7)	NaN	932100±105576.64(7)	0.083	202279.7±20437.77(7)	0.014	105.7±279.72(7)	0.041	3076803.5±326642.18(7)	0.079	7880.7±15877.3(7)	0	35.8±24.66(7)	0.014	335.2±703.49(7)	0.632	1668.8±345.96(7)	0.588	55257.3±12191.83(7)	0.175	15.6±3.56(7)	0.029	18±47.74(7)	0.203	4706±590.63(7)	0.12	21292.1±2497.41(7)	0.125	0±0(7)	0.2	0±0(7)	0.048	381±53.15(7)	0.62	0.4±1.01(7)	0.891	367.7±109.29(7)	0.313	1.2±3.21(7)	0.804	0±0(7)	0.134	0.4±0.67(7)	0.049	196.8±239.33(7)	0.029
F1:M:H:10	5	0±0(8)	NaN	1047683.2±77473.65(8)	0.687	233150±13846.3(8)	0.286	1367.8±1800.49(8)	0.503	3486675.3±323471.8(8)	0.313	72009±7315.85(8)	0.772	11.7±17.99(8)	0.82	151.1±165.2(8)	0.2	1689.9±328.89(8)	0.66	58573.9±7111.95(8)	0.511	17.7±2.89(8)	0.204	28.3±25.84(8)	0.47	5588±530.09(8)	0.121	24681.1±2231.75(8)	0.136	105.8±190.83(8)	0.717	1325.4±1892.95(8)	0.986	405.2±18.41(8)	0.082	1±2.74(8)	0.43	5725.1±1138.98(8)	0	7.3±8.46(8)	0.064	303.1±224.09(8)	0.031	25796.6±25237.08(8)	0.844	50.1±131.59(8)	0.608
F1:M:H:24	0	0±0(6)	NaN	991354.9±91612.77(6)	0.003	227419±16531.4(6)	0	624.4±967.48(6)	0.021	3130188.5±306006.81(6)	0.004	39238±38004.85(6)	0.169	21.1±16.14(6)	0.845	59.8±56.09(6)	0.324	1451.3±170.92(6)	0.01	59925.4±8809.61(6)	0.074	21.5±2.02(6)	0.165	2.3±5.69(6)	0.282	4844±154.41(6)	0	21211.4±1652.7(6)	0.41	74.7±126.66(6)	0.095	1252.4±1135.16(6)	0.005	437.8±26.93(6)	0	1.5±2.38(6)	0.649	7.1±2.2(6)	0	0±0(6)	0.004	129.8±187.86(6)	0.839	5122.7±10426.29(6)	0.014	64.4±81.3(6)	0.107
F1:M:H:24	0.5	0±0(6)	NaN	755095.7±79543.93(6)	0.025	179961.1±13210.28(6)	0	0±0(6)	0.368	2786211.2±204690.65(6)	0.029	39920.9±28812.33(6)	0.972	15.5±20.66(6)	0.593	296.9±460.57(6)	0.195	1252.4±199.04(6)	0.065	48306.5±7429.08(6)	0.028	16.4±6.19(6)	0.08	0±0(6)	0.401	3778±291.71(6)	0	22086.3±7422.2(6)	0.764	0±0(6)	0.162	0±0(6)	0.016	357.5±39.4(6)	0.001	3.7±8.65(6)	0.528	577±193.69(6)	0.214	0±0(6)	1	116.9±156.94(6)	0.896	0.2±0.37(6)	0.515	0±0(6)	0.055
F1:M:H:24	5	0±0(3)	NaN	1244326.5±340650.07(3)	0.045	246165.8±2027.09(3)	0.077	2669.7±2380.82(3)	0.028	3505383.3±90886.3(3)	0.048	83135.9±30456.46(3)	0.086	16±14.35(3)	0.69	28.4±15.85(3)	0.885	1690.7±17.67(3)	0.069	56793.1±7472.76(3)	0.592	21.1±4.37(3)	0.925	5.4±6.87(3)	0.359	5280.8±142.59(3)	0.016	25952.4±1081.27(3)	0.199	142.8±70.53(3)	0.288	2112.8±591.74(3)	0.141	474.7±17.72(3)	0.126	0±0(3)	0.723	11241.4±1817.11(3)	0	1.7±1.5(3)	0.002	186.3±136.66(3)	0.642	32185.1±27882.63(3)	0.013	0±0(3)	0.108
F1:F:L:10	0	0±0(6)	NaN	1096141.1±97386.1(6)	0.012	192680.2±17846.91(6)	0.015	482±630.04(6)	0.003	2974957.8±315323.31(6)	0.018	68042±23072.9(6)	0	26.9±31.01(6)	0.909	139.8±153.19(6)	0.286	1096±71.27(6)	0.062	68905.2±6453.28(6)	0.931	30.5±9.59(6)	0.079	30.2±17.2(6)	0	4767.5±687.4(6)	0.005	19340.6±1539.86(6)	0.001	73.5±94.98(6)	0.05	1059.4±1071.13(6)	0.027	295.8±41.33(6)	0.046	0.9±1.06(6)	0.462	4.2±6.61(6)	0	1.6±1.88(6)	0.001	192±242.77(6)	0.159	34695.6±38961.32(6)	0.031	0.4±1(6)	0.411
F1:F:L:10	0.5	0±0(8)	NaN	860053.4±204785.45(8)	0.029	175357±40235.48(8)	0.336	12±33.85(8)	0.782	2707852.3±669460.88(8)	0.358	8268.3±13613.94(8)	0.001	20.9±25.98(8)	0.67	934.2±1682.65(8)	0.172	1167.1±244.79(8)	0.624	64755.6±30125.39(8)	0.727	24.9±10.96(8)	0.372	0.3±0.79(8)	0.061	4528.6±1281.89(8)	0.68	17148.9±4390.93(8)	0.346	19.4±54.83(8)	0.433	256.2±724.69(8)	0.263	292.1±60(8)	0.905	0.2±0.56(8)	0.744	305.5±90.94(8)	0.329	0±0(8)	0.16	39.7±76.61(8)	0.603	1.1±1.14(8)	0.072	98.7±159.42(8)	0.194
F1:F:L:10	5	0±0(10)	NaN	1141693.5±208680.75(10)	0.642	224180.9±32177.54(10)	0.075	5228.7±4720.67(10)	0.007	3475332.3±492765.16(10)	0.08	93326.9±36107.64(10)	0.088	24.1±22.09(10)	0.836	244.9±551.34(10)	0.847	1407.9±337.92(10)	0.033	67717.5±19168.92(10)	0.917	37.7±12.62(10)	0.231	65.4±40.79(10)	0.024	6265.9±1033.23(10)	0.012	25617.7±5000.84(10)	0.009	172.7±171.11(10)	0.14	2047.9±1687.73(10)	0.153	356±60.68(10)	0.051	2.6±6.13(10)	0.443	4909.1±848.68(10)	0	4.1±2.75(10)	0.027	532.3±791.76(10)	0.23	45004.1±42818.11(10)	0.562	69.2±151.93(10)	0.336
F1:F:L:24	0	0±0(5)	NaN	1240134±90479.55(5)	0.002	249420.3±21452.14(5)	0.001	1029.4±1417.73(5)	0.54	3571135.5±311397.61(5)	0.001	87614.3±51535.91(5)	0.065	5.7±7.86(5)	0.217	873.9±1200.65(5)	0.212	1395.5±102.6(5)	0.007	117477.2±15520.37(5)	0.08	53.4±22.95(5)	0.548	26.4±32.68(5)	0.324	5365±388.71(5)	0	22237.5±2742.19(5)	0.004	191.3±166.94(5)	0.08	2393.8±1720.77(5)	0.086	311.4±27.02(5)	0.051	1.6±2.84(5)	0.446	2.6±1.27(5)	0	3.4±5.48(5)	0.262	528.8±893.56(5)	0.74	23579.3±29645.48(5)	0.155	42.4±55.18(5)	0.053
F1:F:L:24	0.5	0±0(5)	NaN	888348.1±85502.59(5)	0.002	180584.6±1926.77(5)	0	179.1±400.47(5)	0.3	2704817.4±85462.04(5)	0	46089.9±20938.52(5)	0.082	35.8±33(5)	0.096	393.5±572.98(5)	0.304	1008.7±71.4(5)	0.002	89774.6±14520.49(5)	0.049	38.5±17.41(5)	0.287	0±0(5)	0.189	3840±165.61(5)	0	19758.2±2105.37(5)	0.114	32.4±72.36(5)	0.048	657.6±1470.55(5)	0.063	285.5±28.15(5)	0.196	2.3±5.05(5)	0.745	682.3±96.99(5)	0.242	0±0(5)	0.165	330.5±161.75(5)	0.544	0±0(5)	0.149	0±0(5)	0.039
F1:F:L:24	5	0±0(7)	NaN	1240625.6±203147.3(7)	0.996	231280.4±28541.86(7)	0.18	828.4±1483.09(7)	0.788	3344920.2±358524.11(7)	0.206	97665.7±28382.71(7)	0.632	27.2±29.81(7)	0.191	97.4±59.96(7)	0.084	1269.7±228.17(7)	0.21	91545±25796.6(7)	0.047	47.8±22.32(7)	0.661	24.1±37.57(7)	0.898	5242.6±707.7(7)	0.691	25286.2±2164.99(7)	0.042	179±96.28(7)	0.858	2422.8±941.17(7)	0.971	333.5±33.21(7)	0.23	0±0(7)	0.39	10456.9±1340.66(7)	0	3.3±3.24(7)	0.972	310.7±206.77(7)	0.472	28522.1±28360.67(7)	0.735	0±0(7)	0.028
F1:F:H:10	0	0±0(7)	0.467	1085608.6±169354.32(7)	0.723	208523.4±18044.44(7)	0.495	815.5±1339.97(7)	0.045	3130136.7±291677.15(7)	0.55	73926.4±16640.93(7)	0	14.6±29.99(7)	0.218	576.7±794(7)	0.707	1215.3±157.17(7)	0.274	53898±6146.06(7)	0.413	22.8±5.94(7)	0.781	84.7±99.66(7)	0.017	5139.2±502.28(7)	0.255	20572.9±1283.92(7)	0.096	147.2±124.4(7)	0.076	1929.6±1262.25(7)	0.047	315.4±20.94(7)	0.294	0±0(7)	0.411	3.9±2.73(7)	0	3.5±2.33(7)	0.007	537.4±1036.21(7)	0.195	30861.8±24255.44(7)	0.044	17.1±45.18(7)	0.642
F1:F:H:10	0.5	0±0(9)	1	1151742.3±505969.74(9)	0.685	237777±101609.65(9)	0.364	515.6±1195.7(9)	0.753	3617877.3±1588573.21(9)	0.331	22131.9±37297.11(9)	0.001	36.3±50.97(9)	0.248	508.5±855.98(9)	0.843	1515.1±638.47(9)	0.168	68632.8±36181.77(9)	0.208	23.8±20.03(9)	0.88	0±0(9)	0.006	5664.9±2289.64(9)	0.485	22802.1±8663.43(9)	0.45	33.1±99.16(9)	0.096	464.8±1272.2(9)	0.052	372.1±132.17(9)	0.198	0.3±0.65(9)	0.8	499.3±108.37(9)	0.558	0.8±2.4(9)	0.041	49.2±147.7(9)	0.087	0.1±0.42(9)	0.018	61.7±88.65(9)	0.357
F1:F:H:10	5	864.6±2734.1(10)	0.316	1212592±115148.25(10)	0.427	244430.3±25492.97(10)	0.257	2640.2±2534.41(10)	0.059	3597758.6±361657.38(10)	0.341	80972±16080.46(10)	0.582	6.8±21.64(10)	0.67	316.2±314.72(10)	0.443	1526.4±259.45(10)	0.144	58563.2±10564.99(10)	0.679	27±6.89(10)	0.52	52±34.45(10)	0.242	6352±830.63(10)	0.108	26809.2±4123.28(10)	0.038	170.4±156.07(10)	0.722	2064.8±1624.91(10)	0.848	378.4±51.21(10)	0.146	1.5±3.79(10)	0.227	8131.7±2644.31(10)	0	4.7±2.59(10)	0.311	137.8±132.39(10)	0.149	21243.5±32759.52(10)	0.423	47.7±119.69(10)	0.516
F1:F:H:24	0	0±0(4)	NaN	1126729.8±337426.08(4)	0.016	183115.8±31397.2(4)	0.001	1084±1761.43(4)	0.368	2545090.3±594148.3(4)	0.016	43606.5±38940.51(4)	0.004	35.6±26.56(4)	0.065	99.2±116.37(4)	0.276	1151±530.5(4)	0.44	51165.4±19056.7(4)	0.23	30.5±5(4)	0.202	9.1±18.14(4)	0.149	4274.6±806.79(4)	0.005	17147.7±3144.3(4)	0	259.3±182.03(4)	0.01	3344.2±1991.49(4)	0.006	309±65.8(4)	0.011	3.2±5.31(4)	0.362	11.8±9.97(4)	0	1.3±1.85(4)	0.272	323.3±536.2(4)	0.364	3790±7579.21(4)	0.006	23.1±32.77(4)	0.519
F1:F:H:24	0.5	0±0(5)	NaN	868235.7±63401.31(5)	0.1	183593.3±11846.43(5)	0.978	0±0(5)	0.576	2745188±186247.09(5)	0.516	26341.1±25541.55(5)	0.409	32±29.91(5)	0.816	318.6±618.82(5)	0.657	1090.3±214.75(5)	0.813	42061.8±4263.58(5)	0.423	30.5±4.37(5)	1	15.9±35.66(5)	0.78	4070.4±272.05(5)	0.664	18847.6±1434.73(5)	0.414	2.4±5.38(5)	0.004	136.8±305.78(5)	0.002	319.8±18.01(5)	0.776	0.2±0.45(5)	0.164	1634.4±1100.69(5)	0.366	0±0(5)	0.118	40.3±90.05(5)	0.183	0.2±0.35(5)	0.745	0±0(5)	0.335
F1:F:H:24	5	0±0(5)	NaN	1345263.1±192904.69(5)	0.157	255314.6±28703.47(5)	0.001	2612.7±4387.23(5)	0.433	3514545.7±494009.75(5)	0.008	106695.4±26187.94(5)	0.009	0±0(5)	0.04	875.8±1007.43(5)	0.134	1389.6±355.04(5)	0.361	60991.9±21010.75(5)	0.388	41.8±16.3(5)	0.137	55±44.66(5)	0.082	5774±845.6(5)	0.007	30803.1±3871.35(5)	0	60.3±73.5(5)	0.016	938.4±967.17(5)	0.013	430±69.05(5)	0.007	1.4±1.88(5)	0.382	19018.8±4110.18(5)	0	0.7±1.03(5)	0.477	238.7±135(5)	0.679	40882.1±27342.87(5)	0.008	21.9±49.08(5)	0.96
F0:parent
F1:offspring
M:male; F:female
L:Low fat diet; H:High fat diet
10:10 week exposure; 24: 24 week exposure
Concentration: ng/g tissue
